# Supplementary material for: 4-(3,4-Dimethyl-5-phenyl-1,3-oxazolidin-2-yl)-2-methoxy­phenol
Source: Acta Crystallogr Sect E Struct Rep Online. 2010 May 26;66(Pt 6):o1452–3. doi: 10.1107/S1600536810018891 (PMC2979590; doi:10.1107/S1600536810018891)
Supplement: Supplementary file 2 [file e-66-o1452-Isup2.hkl]

# 
# h,k,l, Fc-squared, Fo-squared, sigma(Fo-squared) and status flag 
# 
data_I
_shelx_title ' veph_0m in P2(1)2(1)2(1)  (120K)' 
_shelx_refln_list_code          4 
_shelx_F_calc_maximum      161.10 
_exptl_crystal_F_000       640.00 
_reflns_d_resolution_high  0.7696 
 
loop_ 
 _symmetry_equiv_pos_as_xyz 
 'x, y, z' 
 'x+1/2, -y+1/2, -z' 
 '-x, y+1/2, -z+1/2' 
 '-x+1/2, -y, z+1/2' 
 
_cell_length_a     7.8893 
_cell_length_b    11.7697 
_cell_length_c    17.4392 
_cell_angle_alpha  90.000 
_cell_angle_beta   90.000 
_cell_angle_gamma  90.000 
 
_shelx_F_squared_multiplier     1.000 
 
loop_ 
 _refln_index_h 
 _refln_index_k 
 _refln_index_l 
 _refln_F_squared_calc 
 _refln_F_squared_meas 
 _refln_F_squared_sigma 
 _refln_observed_status 
   2   0   0    25951.78    24591.08    526.05 o 
   4   0   0     1942.76     2075.40     40.25 o 
   6   0   0      130.85      126.66     12.48 o 
   8   0   0       33.06       30.32     10.21 o 
   1   1   0     2648.61     2787.86     29.61 o 
   2   1   0     3173.40     3365.17     59.51 o 
   3   1   0      229.20      262.74     29.71 o 
   4   1   0       67.52       72.52      7.38 o 
   5   1   0      748.00      760.79     16.94 o 
   6   1   0       36.90       38.19      6.07 o 
   7   1   0      260.28      249.86     12.42 o 
   8   1   0       67.29       83.86     10.87 o 
   9   1   0       84.38       87.78     13.74 o 
   0   2   0     1489.25     1540.91     19.02 o 
   2   2   0     5693.52     5751.07     63.83 o 
   3   2   0     2073.54     2188.65     31.20 o 
   4   2   0      186.97      170.70      8.11 o 
   5   2   0       57.03       62.12      6.70 o 
   6   2   0      111.95      125.02      9.17 o 
   7   2   0      763.01      710.85     21.58 o 
   8   2   0      104.35      101.03     13.19 o 
   9   2   0        1.46        3.72      9.13 o 
  10   2   0      128.37      267.03     23.29 o 
   1   3   0      508.73      490.96     18.90 o 
   2   3   0     1069.89     1085.19     20.58 o 
   3   3   0       77.96       83.64      7.03 o 
   4   3   0      334.52      346.41     14.15 o 
   5   3   0      554.25      526.67     16.50 o 
   6   3   0        7.74        5.72      5.25 o 
   7   3   0       20.35       23.43      6.69 o 
   8   3   0      256.69      237.85     14.84 o 
   9   3   0       79.39       87.83     16.51 o 
  10   3   0        0.50      -35.21     20.29 o 
   0   4   0     1426.04     1472.82     21.53 o 
   1   4   0      204.22      212.08      9.93 o 
   2   4   0      788.81      857.99     16.77 o 
   3   4   0      304.75      332.87     11.95 o 
   4   4   0      293.92      304.79     12.25 o 
   5   4   0       67.94       56.45      7.52 o 
   6   4   0        0.20       -2.31      4.89 o 
   7   4   0      862.94      765.08     30.88 o 
   8   4   0       11.39        5.86     12.60 o 
   9   4   0       15.05       20.92     12.22 o 
   1   5   0      593.52      644.21     13.26 o 
   2   5   0      943.32     1040.92     16.53 o 
   3   5   0       16.88       16.27      5.14 o 
   4   5   0      302.42      294.03     13.08 o 
   5   5   0        4.20        7.67      5.35 o 
   6   5   0       78.97       87.50     10.20 o 
   7   5   0       16.60       26.83      7.61 o 
   8   5   0       16.39       18.28     10.98 o 
   9   5   0       65.38       80.85     35.68 o 
   0   6   0      733.78      789.23     52.87 o 
   1   6   0      169.70      178.89      6.48 o 
   2   6   0      122.48       96.47      7.04 o 
   3   6   0      770.88      767.53     16.56 o 
   4   6   0      294.54      304.74     14.00 o 
   5   6   0      766.40      728.53     21.64 o 
   6   6   0       47.70       40.76      8.31 o 
   7   6   0       82.53       92.48     15.07 o 
   8   6   0        2.74       11.16     10.52 o 
   9   6   0        1.35       19.56     14.34 o 
   1   7   0       13.93       17.02      4.43 o 
   2   7   0      325.02      334.77     14.37 o 
   3   7   0       73.00       78.44      7.61 o 
   4   7   0        1.84        4.45      5.98 o 
   5   7   0       33.29       32.74      8.22 o 
   6   7   0      119.17      101.68     11.32 o 
   7   7   0       36.46       53.18     13.16 o 
   8   7   0       15.07       24.51     12.28 o 
   9   7   0       27.64       39.49     30.68 o 
   0   8   0       57.33       60.05      8.79 o 
   1   8   0     1241.18     1190.39     19.95 o 
   2   8   0       28.70       30.19      8.08 o 
   3   8   0       18.60       27.39      8.72 o 
   4   8   0     1171.83     1132.35     28.08 o 
   5   8   0      177.60      166.80     13.70 o 
   6   8   0       62.50       39.13     12.02 o 
   7   8   0        3.77       10.01     14.30 o 
   8   8   0      141.80      169.85     46.96 o 
   1   9   0      245.27      261.06     15.49 o 
   2   9   0       30.81       34.43      8.88 o 
   3   9   0       22.74        3.38     12.50 o 
   4   9   0      869.00      818.18     24.74 o 
   5   9   0       97.72      107.75     12.28 o 
   6   9   0       42.35       52.88     13.08 o 
   7   9   0      113.97      126.46     18.32 o 
   8   9   0       58.57       92.19     18.41 o 
   0  10   0      926.45      947.02     50.11 o 
   1  10   0      240.98      253.18     15.83 o 
   2  10   0      283.45      266.28     16.74 o 
   3  10   0      308.74      279.97     20.39 o 
   4  10   0       30.43       20.12      8.78 o 
   5  10   0       22.45       31.53     11.38 o 
   6  10   0       41.22       81.76     15.81 o 
   7  10   0        0.18       19.07     11.80 o 
   1  11   0       28.05       35.17     13.60 o 
   2  11   0      113.33      112.73     17.05 o 
   3  11   0        0.08        5.32      9.54 o 
   4  11   0      182.43      173.85     17.74 o 
   5  11   0      166.41      152.58     19.39 o 
   6  11   0       57.85       55.08     15.25 o 
   7  11   0       48.91       88.73     18.28 o 
   0  12   0     1475.32     1515.87     65.27 o 
   1  12   0      174.13      206.72     25.18 o 
   2  12   0      273.67      275.00     23.73 o 
   3  12   0      201.67      191.00     31.61 o 
   4  12   0        1.22       20.08     16.90 o 
   5  12   0       49.10       52.41     20.46 o 
   6  12   0      378.15      417.92     29.47 o 
   1  13   0      109.20       86.55     18.19 o 
   2  13   0       36.67       37.86     22.46 o 
   3  13   0       33.65        4.77     23.91 o 
   4  13   0      157.88      144.36     29.79 o 
   5  13   0       95.14      123.91     28.99 o 
   0  14   0      355.03      383.81     41.96 o 
   1  14   0       17.52       37.30     16.75 o 
   2  14   0       79.38       64.59     18.43 o 
   3  14   0       46.78       60.63     25.83 o 
   4  14   0      138.19      118.68     30.60 o 
   1  15   0       35.30       26.08     18.06 o 
   1   0   1       32.05       31.99      2.94 o 
   2   0   1        0.08       -3.49      2.60 o 
   3   0   1      819.68      884.64     17.81 o 
   4   0   1        7.17        5.35      3.06 o 
   5   0   1      165.28      203.23     11.46 o 
   6   0   1       36.66       33.38      5.90 o 
   7   0   1      550.70      521.04     16.61 o 
   8   0   1        7.97       10.70      6.38 o 
   9   0   1       53.24       77.78     14.46 o 
   1   1   1      329.54      316.39      5.85 o 
   2   1   1     2214.50     2284.03     26.05 o 
   3   1   1     2357.26     2386.25     22.37 o 
   4   1   1      341.54      337.87      7.30 o 
   5   1   1      589.87      601.54     11.53 o 
   6   1   1     1012.58      966.81     14.82 o 
   7   1   1      168.53      163.70      8.04 o 
   8   1   1      113.36      118.19      8.16 o 
   9   1   1       28.32       42.84      9.29 o 
  10   1   1        2.87      -18.47     21.14 o 
   0   2   1     1382.03     1275.03     20.61 o 
   1   2   1     7872.83     7757.01     54.56 o 
   2   2   1     3364.03     3499.10     45.06 o 
   3   2   1      501.90      535.58     10.18 o 
   4   2   1     1062.46     1129.46     15.41 o 
   5   2   1      664.83      692.61     13.62 o 
   6   2   1      364.98      372.42     10.99 o 
   7   2   1       46.50       49.79      5.53 o 
   8   2   1       66.14       73.88      7.17 o 
   9   2   1       28.50       34.18      9.22 o 
  10   2   1       98.58      227.34     23.58 o 
   0   3   1     1212.27     1124.76     14.68 o 
   1   3   1      725.67      721.01      9.34 o 
   2   3   1     1104.45     1099.90     12.30 o 
   3   3   1     1230.32     1320.03     16.46 o 
   4   3   1     1568.97     1657.17     30.55 o 
   5   3   1      264.50      263.92      9.12 o 
   6   3   1      131.72      131.22     10.44 o 
   7   3   1       25.18       19.53      5.27 o 
   8   3   1      123.58      123.06     10.14 o 
   9   3   1        5.40        8.92      8.66 o 
  10   3   1       35.27      158.44     25.81 o 
   0   4   1      964.38      955.69     12.40 o 
   1   4   1       22.66       21.09      2.78 o 
   2   4   1      863.16      901.57     10.79 o 
   3   4   1     1743.33     1827.19     25.15 o 
   4   4   1        0.88        2.78      1.98 o 
   5   4   1       11.98        9.20      3.30 o 
   6   4   1      446.67      410.46     11.70 o 
   7   4   1      107.77      104.52      9.40 o 
   8   4   1        1.32       -1.11      4.58 o 
   9   4   1       16.62       25.51      8.51 o 
   0   5   1      829.43      779.26     12.61 o 
   1   5   1      376.69      367.36      8.30 o 
   2   5   1      505.09      571.14     12.40 o 
   3   5   1      361.99      399.57      9.45 o 
   4   5   1       38.22       43.79      5.34 o 
   5   5   1        3.69        2.40      3.39 o 
   6   5   1      305.60      296.52     10.91 o 
   7   5   1        7.22       11.63      5.13 o 
   8   5   1       13.20       14.44      7.17 o 
   9   5   1       20.43       22.85      8.73 o 
   0   6   1      202.64      199.91      8.21 o 
   1   6   1       56.16       64.05      4.37 o 
   2   6   1      319.27      353.64      8.83 o 
   3   6   1      106.27      109.14      5.45 o 
   4   6   1       26.49       18.03      3.94 o 
   5   6   1      120.16      126.24      8.06 o 
   6   6   1      215.96      199.68      9.61 o 
   7   6   1       40.87       40.94      7.14 o 
   8   6   1       20.00       18.56      8.08 o 
   9   6   1       28.29       48.41     11.15 o 
   0   7   1      158.90      167.13      8.05 o 
   1   7   1      334.84      325.57      8.50 o 
   2   7   1      259.61      259.77      8.55 o 
   3   7   1      191.74      210.13      8.71 o 
   4   7   1       66.55       66.25      6.38 o 
   5   7   1      177.07      170.18      9.56 o 
   6   7   1       16.15       11.63      5.61 o 
   7   7   1      182.47      197.88     14.67 o 
   8   7   1       63.28       48.17     10.12 o 
   9   7   1       45.23       64.19     16.97 o 
   0   8   1       51.43       55.43      6.01 o 
   1   8   1      220.74      210.45     11.28 o 
   2   8   1      160.31      163.02      8.32 o 
   3   8   1      481.98      514.58     13.67 o 
   4   8   1      501.52      459.69     14.92 o 
   5   8   1      118.04      116.30      8.72 o 
   6   8   1       67.90       68.95      8.38 o 
   7   8   1       31.56       27.55      8.33 o 
   8   8   1       22.50       36.12     13.04 o 
   0   9   1      145.75      143.80      9.04 o 
   1   9   1      148.44      135.82      8.48 o 
   2   9   1      802.13      802.50     36.13 o 
   3   9   1      748.14      787.88     17.14 o 
   4   9   1      271.33      243.45     12.54 o 
   5   9   1       49.22       50.34      7.52 o 
   6   9   1       37.07       40.04      9.04 o 
   7   9   1       32.92       40.80      9.29 o 
   8   9   1       75.97      103.25     19.04 o 
   0  10   1      180.96      199.84     20.27 o 
   1  10   1     2504.38     2424.29     34.61 o 
   2  10   1      393.68      394.10     14.95 o 
   3  10   1      442.55      437.62     14.08 o 
   4  10   1       28.36       29.79      7.04 o 
   5  10   1       85.15       81.30      9.21 o 
   6  10   1       41.62       39.63      9.11 o 
   7  10   1       28.09       42.36     10.00 o 
   0  11   1     1063.94     1041.50     37.48 o 
   1  11   1       70.53       75.06     11.33 o 
   2  11   1       34.98       30.62      9.22 o 
   3  11   1       16.27       22.02      7.48 o 
   4  11   1      111.64      119.03     11.92 o 
   5  11   1       77.54       96.79     11.47 o 
   6  11   1       83.72       94.57     12.30 o 
   7  11   1        5.61       19.04     11.43 o 
   0  12   1       20.60       39.60     15.16 o 
   1  12   1      711.19      746.67     24.27 o 
   2  12   1      268.91      280.40     17.44 o 
   3  12   1        0.12        6.52      8.63 o 
   4  12   1       47.64       63.82     15.61 o 
   5  12   1       34.52       53.43     12.13 o 
   6  12   1       66.60       74.79     12.20 o 
   0  13   1       19.03       39.60     16.66 o 
   1  13   1        9.91        0.64      9.86 o 
   2  13   1       64.70       68.34     12.26 o 
   3  13   1       17.52       19.11     11.53 o 
   4  13   1       22.33       20.99     13.17 o 
   5  13   1        3.82       11.77     12.43 o 
   0  14   1       31.56       35.78     16.90 o 
   1  14   1      146.19      143.82     15.53 o 
   2  14   1       42.52       41.90     12.01 o 
   3  14   1       35.73       29.67     13.15 o 
   4  14   1       29.23       34.77     27.02 o 
   0  15   1       39.21       46.40     19.29 o 
   1  15   1       58.72       45.16     13.50 o 
   0   0   2     7941.43     8077.22    157.90 o 
   1   0   2     4016.53     3962.33     45.39 o 
   2   0   2       50.88       48.86      4.21 o 
   3   0   2       23.29       24.54      4.10 o 
   4   0   2      117.53      140.04     11.68 o 
   5   0   2      115.99      120.89      7.64 o 
   6   0   2       61.40       64.38      7.89 o 
   7   0   2      555.32      513.32     17.99 o 
   8   0   2       70.80       83.02     10.39 o 
   9   0   2        2.67        4.43      8.99 o 
  10   0   2       11.57       44.87     56.90 o 
   0   1   2     6461.68     5968.17     84.31 o 
   1   1   2     5872.21     5736.49     43.75 o 
   2   1   2     7272.75     7251.02     61.39 o 
   3   1   2      745.51      787.54     10.50 o 
   4   1   2      691.81      672.34     10.75 o 
   5   1   2      456.28      440.71      9.78 o 
   6   1   2      187.86      176.70      7.58 o 
   7   1   2       41.82       37.54      5.04 o 
   8   1   2       90.08      106.91      8.87 o 
   9   1   2       28.29       27.77      7.87 o 
  10   1   2       44.27       68.56     35.80 o 
   0   2   2       13.66       12.23      5.00 o 
   1   2   2     2135.06     2053.98     16.28 o 
   2   2   2     7038.65     6947.25     60.42 o 
   3   2   2     2472.93     2508.59     22.77 o 
   4   2   2      457.77      434.48     10.81 o 
   5   2   2      381.18      378.41      9.12 o 
   6   2   2      486.21      474.75     11.10 o 
   7   2   2      216.39      205.88      8.52 o 
   8   2   2        9.11        5.76      4.85 o 
   9   2   2        9.94       23.37      6.75 o 
  10   2   2       18.76       47.36     25.91 o 
   0   3   2      819.73      757.08     14.04 o 
   1   3   2     1301.67     1221.53     12.85 o 
   2   3   2     1044.09     1081.26     11.15 o 
   3   3   2     1263.15     1293.71     14.91 o 
   4   3   2      600.01      594.30     10.41 o 
   5   3   2       19.38       16.97      3.57 o 
   6   3   2      162.94      163.74      7.51 o 
   7   3   2      268.13      273.06     12.51 o 
   8   3   2       30.35       26.44      6.47 o 
   9   3   2      136.15      202.74     13.88 o 
  10   3   2       12.96       26.45     36.22 o 
   0   4   2     1756.28     1695.56     24.56 o 
   1   4   2       52.05       53.91      3.85 o 
   2   4   2     1920.08     2006.34     17.82 o 
   3   4   2      794.81      806.18     11.56 o 
   4   4   2      749.89      753.92     12.18 o 
   5   4   2      132.27      132.27      6.70 o 
   6   4   2       38.92       48.04      6.00 o 
   7   4   2       11.53        8.24      5.08 o 
   8   4   2       65.39       64.71     13.09 o 
   9   4   2       29.51       44.81     10.51 o 
   0   5   2      858.01      875.77     12.53 o 
   1   5   2      918.86      944.25     12.41 o 
   2   5   2       41.79       46.15      4.25 o 
   3   5   2      270.47      255.08      7.67 o 
   4   5   2      723.66      727.65     13.64 o 
   5   5   2      410.84      414.92     11.20 o 
   6   5   2       85.25       82.61      9.62 o 
   7   5   2      478.99      457.20     17.83 o 
   8   5   2       39.79       44.46      8.06 o 
   9   5   2        5.65       22.59      9.03 o 
   0   6   2       32.02       26.39      4.36 o 
   1   6   2      523.34      541.57     10.12 o 
   2   6   2      982.07     1003.91     14.28 o 
   3   6   2       53.93       51.21      5.02 o 
   4   6   2        9.88        8.49      3.84 o 
   5   6   2      254.99      224.47      9.55 o 
   6   6   2       42.78       39.81      7.77 o 
   7   6   2       21.06       21.96      6.25 o 
   8   6   2        0.77        6.90      9.10 o 
   9   6   2       15.95       36.45     15.99 o 
   0   7   2       27.35       26.50      4.82 o 
   1   7   2      584.14      613.98     12.20 o 
   2   7   2      565.26      556.42     11.61 o 
   3   7   2      761.39      739.17     13.72 o 
   4   7   2       40.28       48.33      5.63 o 
   5   7   2        8.21        1.95      4.46 o 
   6   7   2       60.87       72.22      9.88 o 
   7   7   2       64.70       56.35      8.12 o 
   8   7   2      215.54      239.02     19.97 o 
   9   7   2       34.99       53.33     11.11 o 
   0   8   2        5.39        0.87      4.78 o 
   1   8   2        9.24        4.76      3.35 o 
   2   8   2      153.98      138.37      7.53 o 
   3   8   2      303.28      291.86     14.28 o 
   4   8   2      358.14      359.77     12.36 o 
   5   8   2      393.95      371.64     16.35 o 
   6   8   2      149.47      143.39     11.04 o 
   7   8   2       53.64       56.08      9.90 o 
   8   8   2       31.82       52.06     10.65 o 
   0   9   2      605.25      572.61     19.97 o 
   1   9   2       61.03       52.06      5.72 o 
   2   9   2       93.58       85.62      7.86 o 
   3   9   2      100.70      109.76     10.00 o 
   4   9   2       13.28        9.84      5.52 o 
   5   9   2      122.75      128.91     11.81 o 
   6   9   2      121.04      124.64     10.79 o 
   7   9   2        7.57       17.80      8.05 o 
   8   9   2       34.96       27.94     11.79 o 
   0  10   2      259.25      289.44     23.84 o 
   1  10   2       73.86       84.34      9.37 o 
   2  10   2      418.52      412.18     14.16 o 
   3  10   2       69.43       76.59      7.74 o 
   4  10   2       84.40       96.00      9.63 o 
   5  10   2       10.74       12.43      7.37 o 
   6  10   2        1.38        5.32      7.80 o 
   7  10   2       21.94       43.01     10.30 o 
   0  11   2       10.62       16.62     12.87 o 
   1  11   2       33.05       32.22      9.70 o 
   2  11   2       10.89       15.40      7.29 o 
   3  11   2       51.52       50.80      8.54 o 
   4  11   2       88.57       98.81     10.13 o 
   5  11   2       20.72       34.92      9.12 o 
   6  11   2       16.08       27.51      9.46 o 
   7  11   2      116.34      128.01     14.22 o 
   0  12   2      449.67      432.29     28.55 o 
   1  12   2       73.64       59.06     11.19 o 
   2  12   2      148.89      135.16     13.39 o 
   3  12   2       24.29       39.63     11.66 o 
   4  12   2       40.37       43.33     11.72 o 
   5  12   2       14.07       22.30     10.23 o 
   6  12   2       24.25       39.52     12.14 o 
   0  13   2        4.24        4.41     14.07 o 
   1  13   2       93.72       89.44     12.93 o 
   2  13   2       13.02       21.25     11.84 o 
   3  13   2       20.67       21.64     11.92 o 
   4  13   2       25.67       24.00     11.80 o 
   5  13   2       21.72       34.34     15.05 o 
   0  14   2      147.53      133.06     21.97 o 
   1  14   2       24.27       22.37     11.52 o 
   2  14   2       45.15       48.39     14.31 o 
   3  14   2       28.84       34.85     13.52 o 
   4  14   2       50.91       68.25     18.45 o 
   0  15   2        1.63      -20.05     15.67 o 
   1  15   2       11.97       12.17     11.88 o 
   1   0   3    12764.66    12009.95    228.38 o 
   2   0   3     1829.94     1722.87     23.26 o 
   3   0   3      180.63      188.13      8.03 o 
   4   0   3     2084.63     1975.02     30.48 o 
   5   0   3        1.21        6.46      4.52 o 
   6   0   3       28.56       30.39      6.05 o 
   7   0   3        4.53       -4.90      6.25 o 
   8   0   3       76.05       86.00     15.48 o 
   9   0   3        0.16        2.57      9.62 o 
  10   0   3       33.14       49.84     13.19 o 
   0   1   3      315.32      333.57      9.44 o 
   1   1   3     8982.18     8324.79    173.10 o 
   2   1   3      874.05      819.63     15.13 o 
   3   1   3      252.22      293.73      6.66 o 
   4   1   3      650.55      667.92     12.44 o 
   5   1   3      322.77      318.41      8.64 o 
   6   1   3      228.30      226.40      9.09 o 
   7   1   3      230.14      220.06      8.99 o 
   8   1   3      131.71      145.47     11.95 o 
   9   1   3       19.09       14.55      7.71 o 
  10   1   3      108.77      175.11     25.26 o 
   0   2   3     2616.30     2332.36     26.68 o 
   1   2   3      787.10      770.28      9.81 o 
   2   2   3      396.03      395.70      8.75 o 
   3   2   3      459.20      487.50      9.82 o 
   4   2   3       27.24       34.47      3.42 o 
   5   2   3      524.98      490.97     10.85 o 
   6   2   3      113.41      104.52      6.60 o 
   7   2   3      161.73      158.35      9.04 o 
   8   2   3       12.81        7.73      5.01 o 
   9   2   3       66.41       71.24     10.50 o 
  10   2   3       10.64       16.38     11.79 o 
   0   3   3      404.23      368.51     10.70 o 
   1   3   3      977.53      898.62     10.48 o 
   2   3   3      155.16      146.51      5.42 o 
   3   3   3      339.60      347.20      7.72 o 
   4   3   3      430.30      428.39      8.82 o 
   5   3   3      513.92      514.56     10.53 o 
   6   3   3      485.12      446.18     10.98 o 
   7   3   3      306.96      269.91     12.86 o 
   8   3   3       46.97       54.77     10.23 o 
   9   3   3      305.34      324.88     20.33 o 
   0   4   3      837.25      801.86     16.88 o 
   1   4   3      462.18      498.30      9.47 o 
   2   4   3     1113.20     1152.24     11.44 o 
   3   4   3      953.89      962.79     12.64 o 
   4   4   3      806.25      821.78     12.63 o 
   5   4   3      110.96      103.82      6.16 o 
   6   4   3      217.81      205.03     10.21 o 
   7   4   3      161.14      149.21      9.85 o 
   8   4   3       48.54       65.11     10.69 o 
   9   4   3       56.69       67.16      9.48 o 
   0   5   3      335.53      338.42     11.10 o 
   1   5   3       80.29       91.21      5.57 o 
   2   5   3     2221.48     2367.89     23.29 o 
   3   5   3      321.19      307.86      8.26 o 
   4   5   3      461.50      483.68     11.26 o 
   5   5   3       13.65       12.44      3.93 o 
   6   5   3      672.32      630.93     17.06 o 
   7   5   3       15.96       13.99      5.81 o 
   8   5   3      127.80      130.80     13.65 o 
   9   5   3       55.91       80.33     14.48 o 
   0   6   3      128.06      110.19     12.43 o 
   1   6   3      287.16      323.54      8.55 o 
   2   6   3      200.13      202.30      7.92 o 
   3   6   3      572.69      595.63     11.89 o 
   4   6   3       18.80       18.85      4.20 o 
   5   6   3      583.35      561.05     15.84 o 
   6   6   3      124.07      139.62     10.39 o 
   7   6   3       11.12        1.07      5.24 o 
   8   6   3       44.69       40.64     10.03 o 
   9   6   3       32.58       59.76     12.03 o 
   0   7   3        6.13       -5.50      5.41 o 
   1   7   3      638.21      673.61     12.21 o 
   2   7   3      300.72      296.83      9.55 o 
   3   7   3      317.85      307.55     10.24 o 
   4   7   3      256.24      263.20      9.89 o 
   5   7   3      614.17      634.76     15.79 o 
   6   7   3      425.25      429.28     15.37 o 
   7   7   3       27.07       20.77      6.29 o 
   8   7   3       15.29       44.51     15.57 o 
   9   7   3      171.91      235.46     32.03 o 
   0   8   3      724.24      710.46     20.64 o 
   1   8   3        1.33        3.46      4.78 o 
   2   8   3      157.40      157.04      8.43 o 
   3   8   3      856.50      856.58     15.67 o 
   4   8   3      236.70      213.78     12.05 o 
   5   8   3      529.37      482.75     17.12 o 
   6   8   3       43.84       52.27      8.03 o 
   7   8   3       25.37       24.82      8.23 o 
   8   8   3       13.15       36.42      9.98 o 
   0   9   3      176.33      173.65     13.44 o 
   1   9   3        7.30        1.47      5.32 o 
   2   9   3      677.32      649.37     16.03 o 
   3   9   3      538.15      519.96     15.11 o 
   4   9   3      246.30      232.53     12.62 o 
   5   9   3       75.37       79.80      9.02 o 
   6   9   3       45.57       42.06      7.80 o 
   7   9   3       28.04       34.64      9.01 o 
   8   9   3        9.62       30.31     10.32 o 
   0  10   3       16.26       10.31      8.90 o 
   1  10   3      805.97      805.46     22.84 o 
   2  10   3      188.46      178.02     10.25 o 
   3  10   3       10.80        6.89      5.80 o 
   4  10   3       68.66       57.02      8.75 o 
   5  10   3        5.62        7.94      6.76 o 
   6  10   3       26.15       24.74      7.42 o 
   7  10   3       50.80       65.26     11.35 o 
   0  11   3      241.30      217.61     21.46 o 
   1  11   3      789.18      763.17     27.08 o 
   2  11   3      187.19      176.38     12.10 o 
   3  11   3      130.50      126.39     12.26 o 
   4  11   3       44.86       49.86      8.64 o 
   5  11   3       12.21       13.87      7.57 o 
   6  11   3       60.92       67.31     13.90 o 
   0  12   3       11.56       16.13     14.08 o 
   1  12   3       35.95       40.52     10.72 o 
   2  12   3       35.46       26.49      9.94 o 
   3  12   3       25.75       15.17     10.67 o 
   4  12   3       21.88        8.31      8.45 o 
   5  12   3       13.77       14.63      8.63 o 
   6  12   3       47.96       68.22     13.74 o 
   0  13   3       15.82       12.56     14.65 o 
   1  13   3       42.62       53.82     11.57 o 
   2  13   3       51.58       43.96     12.96 o 
   3  13   3      164.08      156.91     17.29 o 
   4  13   3       45.83       50.05     12.89 o 
   5  13   3       26.08       28.85     14.10 o 
   0  14   3       31.63       35.12     18.92 o 
   1  14   3      167.72      175.20     16.53 o 
   2  14   3        4.77       10.99     12.50 o 
   3  14   3       51.30       60.22     14.39 o 
   0  15   3       51.11       31.08     24.32 o 
   1  15   3       65.89       77.99     17.01 o 
   0   0   4    17286.26    16863.39    538.31 o 
   1   0   4      768.58      758.63     32.11 o 
   2   0   4      843.96      793.53     20.16 o 
   3   0   4      139.54      147.63      7.47 o 
   4   0   4     1078.38     1074.10     20.62 o 
   5   0   4      294.44      292.65     32.75 o 
   6   0   4        8.52        5.36      4.36 o 
   7   0   4       10.97        8.22      5.57 o 
   8   0   4      275.55      299.78     21.01 o 
   9   0   4       50.31       66.64     14.79 o 
  10   0   4        0.08       31.74     33.81 o 
   0   1   4     1908.26     1791.23     38.98 o 
   1   1   4      856.74      849.47     12.21 o 
   2   1   4      272.92      263.25      8.35 o 
   3   1   4     1123.57     1131.10     14.79 o 
   4   1   4     1031.95     1086.58     21.52 o 
   5   1   4      191.25      210.72     14.28 o 
   6   1   4       71.41       76.27      6.32 o 
   7   1   4      235.75      205.62     10.53 o 
   8   1   4       28.89       33.89      7.34 o 
   9   1   4       32.38       39.02      8.86 o 
  10   1   4       32.38       41.35     13.38 o 
   0   2   4     1133.16     1052.08     15.37 o 
   1   2   4        7.97        9.52      3.37 o 
   2   2   4     1915.11     1918.13     21.81 o 
   3   2   4      781.21      778.27     13.75 o 
   4   2   4       33.31       35.88      4.84 o 
   5   2   4       26.66       25.59      3.85 o 
   6   2   4       38.90       41.49      4.85 o 
   7   2   4      422.32      388.70     14.89 o 
   8   2   4       71.75       76.95      8.13 o 
   9   2   4       81.59       74.38     10.93 o 
  10   2   4       90.70       80.01     33.15 o 
   0   3   4     2995.89     2965.15     42.47 o 
   1   3   4     1044.60     1032.59     12.31 o 
   2   3   4      834.45      825.91     12.28 o 
   3   3   4     2134.28     2146.27     25.53 o 
   4   3   4     1201.23     1202.50     15.87 o 
   5   3   4      334.45      353.86     19.96 o 
   6   3   4       72.25       71.82      7.15 o 
   7   3   4      298.20      245.74     16.00 o 
   8   3   4      457.58      414.14     20.37 o 
   9   3   4      118.03      138.22     15.90 o 
   0   4   4       18.21       10.23      4.19 o 
   1   4   4      663.01      685.14      9.74 o 
   2   4   4       60.88       53.01      3.77 o 
   3   4   4      399.79      422.61      8.06 o 
   4   4   4     1084.27     1101.19     21.98 o 
   5   4   4      104.42       96.32      8.45 o 
   6   4   4      352.99      338.56     12.56 o 
   7   4   4      108.49      100.82      8.84 o 
   8   4   4       27.21       39.86      7.63 o 
   9   4   4       90.56      116.66     18.43 o 
   0   5   4     1926.56     1975.07     30.54 o 
   1   5   4     3132.44     3299.55     31.25 o 
   2   5   4      427.04      444.32     10.38 o 
   3   5   4      460.97      449.36      8.94 o 
   4   5   4       22.74       29.02      3.90 o 
   5   5   4      334.64      320.61     11.02 o 
   6   5   4       48.00       46.77      6.69 o 
   7   5   4      145.07      131.92     11.29 o 
   8   5   4       13.01       24.19      7.07 o 
   9   5   4        8.66       37.33     15.28 o 
   0   6   4      262.45      298.28     11.82 o 
   1   6   4     1462.29     1495.63     19.12 o 
   2   6   4      315.98      330.24     10.16 o 
   3   6   4      275.47      279.10      9.20 o 
   4   6   4      388.20      399.85     12.33 o 
   5   6   4      675.48      645.22     15.59 o 
   6   6   4      187.74      189.55     12.45 o 
   7   6   4       42.19       40.71      7.57 o 
   8   6   4       19.22       15.91      7.14 o 
   9   6   4       56.79       72.22     14.41 o 
   0   7   4       20.71       29.91     10.16 o 
   1   7   4      263.44      266.35     10.09 o 
   2   7   4      247.14      254.31     10.27 o 
   3   7   4      122.96      122.30      7.42 o 
   4   7   4      302.06      296.78     12.61 o 
   5   7   4       55.90       56.96      7.09 o 
   6   7   4      233.60      209.26     11.95 o 
   7   7   4      171.74      174.06     13.40 o 
   8   7   4      169.76      198.12     22.11 o 
   0   8   4      149.74      155.94     16.59 o 
   1   8   4       10.93       15.95      5.52 o 
   2   8   4       49.33       43.50      6.56 o 
   3   8   4      223.78      217.80     10.88 o 
   4   8   4      269.78      251.53     12.99 o 
   5   8   4       58.27       50.82      7.96 o 
   6   8   4      105.43       98.38     10.94 o 
   7   8   4        1.92        5.74      8.10 o 
   8   8   4       60.19       76.76     12.96 o 
   0   9   4      764.83      748.86     22.95 o 
   1   9   4       74.36       70.31      7.55 o 
   2   9   4      161.78      152.83      9.44 o 
   3   9   4      117.46      122.98     11.95 o 
   4   9   4      127.39      123.37     10.29 o 
   5   9   4       60.94       64.34      9.47 o 
   6   9   4        1.05        4.79      6.95 o 
   7   9   4      119.37      126.46     12.79 o 
   8   9   4        8.40       21.02      9.51 o 
   0  10   4      287.86      285.83     17.39 o 
   1  10   4       44.34       43.74      8.40 o 
   2  10   4      561.24      554.20     17.04 o 
   3  10   4       25.97       27.01      8.26 o 
   4  10   4       93.72       86.89     11.01 o 
   5  10   4        9.99       11.13      7.65 o 
   6  10   4       25.58       22.31      8.53 o 
   7  10   4       24.49       34.79     10.67 o 
   0  11   4        5.49        1.68     11.79 o 
   1  11   4       29.15       31.93      9.36 o 
   2  11   4       43.62       40.91      8.36 o 
   3  11   4        3.72       -3.76      7.14 o 
   4  11   4       24.16       19.63      8.24 o 
   5  11   4        3.23       13.12      8.79 o 
   6  11   4        9.58       19.85      8.79 o 
   0  12   4       29.12       20.49     14.29 o 
   1  12   4        1.60       11.56      9.35 o 
   2  12   4        3.67        6.61      9.93 o 
   3  12   4       57.89       55.04     12.59 o 
   4  12   4        6.62       11.81      8.65 o 
   5  12   4       49.85       64.61     11.07 o 
   6  12   4        3.71        9.86     10.08 o 
   0  13   4        0.93       11.39     14.60 o 
   1  13   4        6.57       20.28     10.17 o 
   2  13   4       55.25       68.74     14.78 o 
   3  13   4       59.35       49.41     12.93 o 
   4  13   4       67.15       89.23     14.63 o 
   5  13   4       93.86      107.05     21.58 o 
   0  14   4        2.23        3.73     15.09 o 
   1  14   4        2.67        1.33     12.33 o 
   2  14   4       35.25       37.78     13.89 o 
   3  14   4       55.22       62.63     14.24 o 
   0  15   4       20.15      -13.74     25.16 o 
   1   0   5     3457.92     3322.41     35.34 o 
   2   0   5     1289.13     1270.50     19.96 o 
   3   0   5       18.29       44.34      5.27 o 
   4   0   5      378.34      398.86     12.13 o 
   5   0   5      117.01      122.89      8.73 o 
   6   0   5        1.47       -2.41      3.50 o 
   7   0   5        7.44        3.61      7.53 o 
   8   0   5      132.50      142.83     18.05 o 
   9   0   5       47.01       65.01     14.06 o 
   0   1   5     1324.82     1138.50     16.69 o 
   1   1   5      288.34      272.97     12.64 o 
   2   1   5      487.35      479.16     10.99 o 
   3   1   5      142.52      136.15      7.16 o 
   4   1   5        9.55       10.01      3.28 o 
   5   1   5      239.03      220.34      7.34 o 
   6   1   5      404.03      357.65      9.97 o 
   7   1   5       57.09       48.87      7.01 o 
   8   1   5      216.74      210.11     12.90 o 
   9   1   5       65.60       49.77      9.62 o 
   0   2   5      153.16      138.03      7.68 o 
   1   2   5     1758.83     1740.74     19.59 o 
   2   2   5      596.93      546.64     10.19 o 
   3   2   5      699.06      683.40     12.94 o 
   4   2   5      460.68      463.47      9.00 o 
   5   2   5      207.41      216.01     10.18 o 
   6   2   5      234.54      203.18     10.72 o 
   7   2   5      143.47      133.40      9.27 o 
   8   2   5        0.28        0.57      5.39 o 
   9   2   5      102.39      103.45     12.12 o 
   0   3   5      584.10      620.31     12.59 o 
   1   3   5       56.58       57.04      4.68 o 
   2   3   5      216.71      225.40      8.45 o 
   3   3   5      855.74      876.72     15.09 o 
   4   3   5      813.88      817.13     12.36 o 
   5   3   5       12.96       11.09      4.22 o 
   6   3   5        7.07       11.26      4.78 o 
   7   3   5      162.92      152.96     10.09 o 
   8   3   5       64.32       71.45     14.38 o 
   9   3   5       68.66       74.14     15.97 o 
   0   4   5       77.84       72.53      5.61 o 
   1   4   5      259.18      256.21      6.87 o 
   2   4   5     1124.77     1168.27     16.07 o 
   3   4   5      827.21      776.71     13.39 o 
   4   4   5       98.79       98.51      6.94 o 
   5   4   5      306.37      282.82     13.28 o 
   6   4   5      388.27      360.17     13.04 o 
   7   4   5      145.58      148.52      9.99 o 
   8   4   5       17.83       21.20      6.63 o 
   9   4   5       48.77       42.29     14.15 o 
   0   5   5        0.64        2.15      3.44 o 
   1   5   5       69.41       65.48      4.41 o 
   2   5   5      898.75      974.97     15.25 o 
   3   5   5     1210.12     1223.29     15.06 o 
   4   5   5      224.10      224.73      8.96 o 
   5   5   5      248.71      246.51     11.06 o 
   6   5   5      102.93      109.35     10.09 o 
   7   5   5        3.77        5.38      5.72 o 
   8   5   5      124.75      153.33     17.19 o 
   9   5   5       15.09       24.72     12.25 o 
   0   6   5     1256.87     1345.65     25.63 o 
   1   6   5      356.12      357.17     10.07 o 
   2   6   5      268.90      269.25     10.79 o 
   3   6   5       76.15       81.02      6.27 o 
   4   6   5      159.67      159.82     10.12 o 
   5   6   5     1818.65     1730.72     27.98 o 
   6   6   5       83.04       79.50      9.34 o 
   7   6   5      187.50      183.79     13.42 o 
   8   6   5       10.24       17.62      7.08 o 
   9   6   5       18.67       59.05     17.82 o 
   0   7   5      877.31      855.80     22.99 o 
   1   7   5      420.03      429.26     11.85 o 
   2   7   5       25.35       29.48      5.67 o 
   3   7   5       48.12       45.74      7.11 o 
   4   7   5      296.35      297.05     13.59 o 
   5   7   5      114.16      113.93     11.45 o 
   6   7   5       87.58       89.37     10.13 o 
   7   7   5       80.56       91.21     10.71 o 
   8   7   5        5.88       13.06      6.83 o 
   0   8   5      539.09      563.21     19.31 o 
   1   8   5      241.18      225.12     10.69 o 
   2   8   5       23.89       28.37      6.05 o 
   3   8   5       21.94       26.06      7.20 o 
   4   8   5      249.90      242.95     12.97 o 
   5   8   5      228.82      213.43     14.98 o 
   6   8   5      117.94      124.77     11.89 o 
   7   8   5      140.39      140.42     15.03 o 
   8   8   5      121.70      125.08     16.33 o 
   0   9   5       41.99       38.18     13.78 o 
   1   9   5      287.57      290.65     12.77 o 
   2   9   5       53.88       57.20      7.66 o 
   3   9   5      131.89      123.09     11.51 o 
   4   9   5      233.70      194.26     13.25 o 
   5   9   5       43.79       52.38      9.43 o 
   6   9   5       31.03       33.65      8.57 o 
   7   9   5       20.23       27.88      8.59 o 
   0  10   5       47.42       40.22     14.23 o 
   1  10   5      250.73      244.13     12.98 o 
   2  10   5      306.06      291.77     15.59 o 
   3  10   5      275.54      254.50     15.14 o 
   4  10   5      120.14      128.69     12.52 o 
   5  10   5       14.31       19.63      8.17 o 
   6  10   5        0.40        3.79      7.34 o 
   7  10   5       28.35       27.29      9.16 o 
   0  11   5        8.03       15.01      6.88 o 
   1  11   5       28.64       21.69      7.67 o 
   2  11   5        5.84       10.76      7.96 o 
   3  11   5      180.81      180.43     14.09 o 
   4  11   5       31.41       30.03      9.23 o 
   5  11   5       22.34       18.86      9.13 o 
   6  11   5       10.20       14.51      8.47 o 
   0  12   5        6.49       10.67     11.95 o 
   1  12   5       76.99       85.91     11.99 o 
   2  12   5       60.11       74.40     13.34 o 
   3  12   5       25.73       34.96      9.84 o 
   4  12   5        6.36       20.48     11.24 o 
   5  12   5      187.89      197.88     16.36 o 
   0  13   5        5.29        6.79     13.73 o 
   1  13   5        7.61        3.50     11.66 o 
   2  13   5        2.04       -4.09     10.68 o 
   3  13   5       21.79       35.05     12.34 o 
   4  13   5       38.67       34.97     12.47 o 
   0  14   5       15.83       59.03     17.90 o 
   1  14   5       53.11       46.19     14.38 o 
   2  14   5      122.76      131.02     17.88 o 
   3  14   5        3.40        6.26     11.95 o 
   0   0   6     5805.06     5785.78    134.01 o 
   1   0   6     1782.09     1771.82     31.92 o 
   2   0   6      923.28      920.56     17.99 o 
   3   0   6     2186.12     2175.52     38.61 o 
   4   0   6     1113.74     1099.47     21.25 o 
   5   0   6       12.14       22.40      4.83 o 
   6   0   6      178.59      180.85     17.07 o 
   7   0   6      375.23      359.16     23.47 o 
   8   0   6       97.94       88.17     15.05 o 
   9   0   6      124.58      130.44     18.99 o 
   0   1   6     1690.06     1611.05     21.80 o 
   1   1   6      187.85      171.25      6.83 o 
   2   1   6      265.98      257.24      7.85 o 
   3   1   6      344.23      343.09      9.46 o 
   4   1   6      254.79      266.10     12.50 o 
   5   1   6       92.30       91.16      5.49 o 
   6   1   6       37.65       35.06      5.59 o 
   7   1   6      200.32      195.25     14.47 o 
   8   1   6      308.02      294.22     14.92 o 
   9   1   6       48.49       61.27     10.54 o 
   0   2   6      658.28      677.27     21.12 o 
   1   2   6      852.52      826.64     14.60 o 
   2   2   6      420.90      434.07     11.13 o 
   3   2   6      405.90      396.66     10.37 o 
   4   2   6      123.39      124.71      7.35 o 
   5   2   6       39.90       39.35      6.02 o 
   6   2   6      534.59      502.70     14.08 o 
   7   2   6      562.28      538.76     15.34 o 
   8   2   6      213.46      211.50     16.11 o 
   9   2   6      128.47      137.82     23.68 o 
   0   3   6        1.84        3.50      3.46 o 
   1   3   6      850.05      816.42     23.83 o 
   2   3   6      657.09      682.69     12.60 o 
   3   3   6       29.51       31.18      4.23 o 
   4   3   6      138.08      139.04      8.19 o 
   5   3   6       13.08       12.67      4.51 o 
   6   3   6      371.31      346.09     12.69 o 
   7   3   6      208.86      201.98     10.83 o 
   8   3   6      109.16       87.78     13.28 o 
   9   3   6       62.21       54.53     11.69 o 
   0   4   6     1207.27     1202.85     19.57 o 
   1   4   6      654.74      730.71     11.98 o 
   2   4   6       88.90       86.72      5.87 o 
   3   4   6       75.17       59.99      5.42 o 
   4   4   6      122.66      117.03      7.25 o 
   5   4   6       48.76       44.98      6.16 o 
   6   4   6      413.67      386.19     13.07 o 
   7   4   6        7.59        6.67      5.02 o 
   8   4   6       38.47       46.82      8.24 o 
   9   4   6       39.42       31.52     20.24 o 
   0   5   6        0.80       -0.13      3.20 o 
   1   5   6      601.53      633.66     20.60 o 
   2   5   6      431.24      474.16      9.40 o 
   3   5   6       16.41       12.51      4.02 o 
   4   5   6      395.21      384.62     11.38 o 
   5   5   6      299.72      296.48     10.82 o 
   6   5   6      126.69      122.85     10.61 o 
   7   5   6       41.44       41.73      7.71 o 
   8   5   6       12.39       28.70      7.58 o 
   9   5   6       58.31       46.06     11.32 o 
   0   6   6        8.86        9.80      4.20 o 
   1   6   6      300.55      303.62      8.54 o 
   2   6   6      240.57      249.41      9.77 o 
   3   6   6      185.87      179.31     10.42 o 
   4   6   6      370.18      342.13     13.40 o 
   5   6   6      228.13      206.26     14.06 o 
   6   6   6      562.68      547.10     16.60 o 
   7   6   6       98.33       97.55     10.38 o 
   8   6   6       20.27       22.10      8.63 o 
   9   6   6       10.41       31.07      9.04 o 
   0   7   6      134.75      141.26      9.54 o 
   1   7   6       61.62       66.89      6.41 o 
   2   7   6      141.00      155.57      8.71 o 
   3   7   6       87.10       86.50      8.87 o 
   4   7   6       31.09       27.46      7.14 o 
   5   7   6      351.80      333.97     14.14 o 
   6   7   6        8.59       17.51      6.22 o 
   7   7   6       19.76       15.86      7.10 o 
   8   7   6        4.53       19.63      7.71 o 
   0   8   6        0.03        0.88      6.97 o 
   1   8   6        1.66        1.39      4.79 o 
   2   8   6       12.53        7.18      5.49 o 
   3   8   6      174.19      166.23     11.26 o 
   4   8   6      447.30      434.33     16.09 o 
   5   8   6       19.87       17.56      7.31 o 
   6   8   6       35.07       39.61      8.39 o 
   7   8   6      227.25      213.99     15.41 o 
   8   8   6       57.09       63.36     10.17 o 
   0   9   6       16.88       33.22      9.55 o 
   1   9   6      142.15      154.80      9.65 o 
   2   9   6      194.28      192.70     12.37 o 
   3   9   6      218.46      199.85     13.36 o 
   4   9   6       65.49       59.73      9.60 o 
   5   9   6       60.37       57.13      9.88 o 
   6   9   6       27.72       11.71      7.63 o 
   7   9   6        1.33        6.21      7.60 o 
   0  10   6      319.24      289.20     17.17 o 
   1  10   6       63.94       71.42      7.97 o 
   2  10   6      408.92      410.05     17.59 o 
   3  10   6      142.66      129.44     12.26 o 
   4  10   6       32.59       54.13      9.93 o 
   5  10   6       33.24       33.34      9.31 o 
   6  10   6       12.86       10.13      8.28 o 
   7  10   6        8.22       12.78      8.16 o 
   0  11   6      186.06      170.63     19.24 o 
   1  11   6       34.23       41.44      9.57 o 
   2  11   6      100.90       94.16     11.59 o 
   3  11   6        4.41        6.03      7.64 o 
   4  11   6       76.54       79.48     11.27 o 
   5  11   6       21.24       22.66      8.88 o 
   6  11   6       28.75       45.50     10.35 o 
   0  12   6        3.01        1.58     11.63 o 
   1  12   6       19.03       15.52     13.62 o 
   2  12   6       42.80       48.59     12.60 o 
   3  12   6       29.03       29.97      9.63 o 
   4  12   6        2.48       13.34      8.61 o 
   5  12   6       50.94       54.29     12.28 o 
   0  13   6        0.12       -2.65     12.08 o 
   1  13   6       10.85        7.23     11.63 o 
   2  13   6       51.43       44.37     12.74 o 
   3  13   6        2.65       -1.35     12.84 o 
   4  13   6        8.05       11.35     13.60 o 
   0  14   6       74.52       56.43     29.17 o 
   1  14   6        4.77        7.72     12.82 o 
   2  14   6       75.81       85.72     21.05 o 
   3  14   6       12.68       13.34     19.73 o 
   1   0   7       40.33       45.24      5.30 o 
   2   0   7      117.24      126.99      7.89 o 
   3   0   7      200.44      164.81     13.14 o 
   4   0   7        0.01        3.46      4.29 o 
   5   0   7       88.96       80.44      7.56 o 
   6   0   7       58.05       33.89     16.52 o 
   7   0   7      134.53      141.18     16.88 o 
   8   0   7        2.79        5.46      9.25 o 
   9   0   7      294.07      311.88     23.70 o 
   0   1   7     2803.98     2831.73     33.62 o 
   1   1   7      898.40      892.63     11.15 o 
   2   1   7      378.47      422.57     10.48 o 
   3   1   7      882.01      930.60     15.67 o 
   4   1   7      113.03      113.37      5.85 o 
   5   1   7       62.20       68.28      7.20 o 
   6   1   7       88.10       87.25      7.61 o 
   7   1   7      161.30      164.57     14.92 o 
   8   1   7      104.89      105.02     11.27 o 
   9   1   7       46.11       40.76      9.60 o 
   0   2   7     1013.10     1003.07     17.56 o 
   1   2   7     1202.42     1211.68     16.67 o 
   2   2   7      276.25      275.78     10.39 o 
   3   2   7      343.83      363.62     11.20 o 
   4   2   7      523.40      521.47     14.20 o 
   5   2   7      116.65      111.96      8.61 o 
   6   2   7       43.31       55.22      6.82 o 
   7   2   7      186.69      174.46     13.12 o 
   8   2   7       29.05       31.09      9.94 o 
   9   2   7       96.15      114.71     12.97 o 
   0   3   7      994.94      993.19     17.76 o 
   1   3   7      177.01      187.21      6.32 o 
   2   3   7      396.85      391.11     10.39 o 
   3   3   7       68.69       78.69      6.02 o 
   4   3   7      180.57      188.21      9.42 o 
   5   3   7      211.16      202.02     10.04 o 
   6   3   7      223.82      210.79     14.77 o 
   7   3   7       38.33       37.26      6.30 o 
   8   3   7       21.24       24.77      7.74 o 
   9   3   7        6.12       11.69      8.71 o 
   0   4   7        4.83        5.29      3.58 o 
   1   4   7       75.66       71.85      5.03 o 
   2   4   7      390.83      404.07     10.97 o 
   3   4   7     1171.02     1186.23     18.30 o 
   4   4   7       71.01       67.41      6.41 o 
   5   4   7       59.50       52.08      6.79 o 
   6   4   7       58.02       54.29      6.89 o 
   7   4   7      114.52      104.27     10.10 o 
   8   4   7      120.08      145.32     13.71 o 
   9   4   7       71.84       93.98     40.94 o 
   0   5   7      660.65      706.53     15.79 o 
   1   5   7      124.80      129.42      8.40 o 
   2   5   7      606.75      627.68     13.33 o 
   3   5   7      440.15      441.44     11.85 o 
   4   5   7        5.55        7.33      4.49 o 
   5   5   7       15.60       15.52      5.96 o 
   6   5   7      184.12      173.15     12.38 o 
   7   5   7      111.23      112.93     11.01 o 
   8   5   7      103.23      109.19     11.06 o 
   9   5   7       10.23       17.43      9.61 o 
   0   6   7       62.62       62.47      6.97 o 
   1   6   7        2.09        5.53      4.23 o 
   2   6   7      221.54      225.59      8.96 o 
   3   6   7      174.25      169.66     10.51 o 
   4   6   7       81.10       69.27      8.69 o 
   5   6   7      249.71      246.30     12.65 o 
   6   6   7      153.16      169.09     11.71 o 
   7   6   7      108.00      110.69     11.33 o 
   8   6   7       35.05       40.77      8.83 o 
   0   7   7      208.32      208.37     11.29 o 
   1   7   7      182.01      201.12     11.05 o 
   2   7   7       18.99       25.05      8.00 o 
   3   7   7       29.21       28.99      7.38 o 
   4   7   7      102.13      104.43     10.24 o 
   5   7   7      265.72      263.26     18.44 o 
   6   7   7      165.79      188.13     17.39 o 
   7   7   7      183.82      183.77     16.07 o 
   8   7   7       22.04       36.53      8.83 o 
   0   8   7       84.85       81.60     10.14 o 
   1   8   7      184.93      169.24      7.78 o 
   2   8   7       76.31       77.26      9.23 o 
   3   8   7       30.82       37.80      8.59 o 
   4   8   7      323.74      327.73     14.90 o 
   5   8   7      110.24      107.04     11.31 o 
   6   8   7      141.07      155.19     13.51 o 
   7   8   7       89.97      102.63     12.06 o 
   8   8   7      147.76      150.01     17.34 o 
   0   9   7       41.75       36.72      9.61 o 
   1   9   7       19.42       13.52      6.47 o 
   2   9   7      271.33      272.44     13.68 o 
   3   9   7      107.21      100.23     10.31 o 
   4   9   7       36.37       36.85      8.98 o 
   5   9   7       69.76       58.65     10.13 o 
   6   9   7       11.21       13.13      8.31 o 
   7   9   7      106.83      114.02     14.26 o 
   0  10   7       12.92       15.17      9.13 o 
   1  10   7       16.68       18.37      7.55 o 
   2  10   7       21.80       30.66      8.83 o 
   3  10   7      344.99      337.53     16.85 o 
   4  10   7        4.84        6.38      7.75 o 
   5  10   7       76.55      101.78     14.60 o 
   6  10   7      124.37      127.00     13.52 o 
   7  10   7       21.89       34.94      9.66 o 
   0  11   7        0.25       11.77     11.38 o 
   1  11   7      145.11      163.73     13.83 o 
   2  11   7       17.75       21.22      8.71 o 
   3  11   7      106.94      114.66     12.67 o 
   4  11   7       78.71       94.14     12.16 o 
   5  11   7      106.47      127.32     13.91 o 
   6  11   7       21.33       21.22     10.17 o 
   0  12   7        1.74       -4.54     12.04 o 
   1  12   7       36.01       46.06     13.65 o 
   2  12   7       19.53       24.51     11.05 o 
   3  12   7       74.69      102.95     12.97 o 
   4  12   7       27.34       36.13     10.14 o 
   5  12   7       15.46        8.53     10.81 o 
   0  13   7       72.26       75.12     29.14 o 
   1  13   7       96.05       96.87     15.39 o 
   2  13   7       27.77       47.41     12.94 o 
   3  13   7      205.73      238.03     20.40 o 
   4  13   7       45.85       75.65     14.61 o 
   0  14   7       29.92       30.62     27.26 o 
   1  14   7        7.63        0.09     16.86 o 
   2  14   7       21.98       34.14     13.50 o 
   0   0   8     1951.01     1947.91     38.60 o 
   1   0   8      312.18      327.81     13.25 o 
   2   0   8      410.72      403.68     11.67 o 
   3   0   8      177.03      194.51     10.94 o 
   4   0   8      289.80      341.59     31.79 o 
   5   0   8      144.76      163.33     16.20 o 
   6   0   8       31.69       36.95     17.23 o 
   7   0   8        5.32        6.73      7.68 o 
   8   0   8      138.44      150.41     23.05 o 
   9   0   8       19.11       24.91     12.79 o 
   0   1   8      508.36      526.38     13.43 o 
   1   1   8      561.06      570.96      9.82 o 
   2   1   8     1010.90     1055.06     14.92 o 
   3   1   8      883.95      847.73     14.58 o 
   4   1   8      511.71      518.27     13.15 o 
   5   1   8        5.01        3.05      5.08 o 
   6   1   8      616.73      585.26     18.73 o 
   7   1   8      397.97      389.85     19.73 o 
   8   1   8       95.75       85.42     10.96 o 
   9   1   8        1.32       -0.64      7.30 o 
   0   2   8      412.53      393.88     13.02 o 
   1   2   8      157.64      154.22      6.06 o 
   2   2   8      134.09      146.16      8.27 o 
   3   2   8      126.77      150.14      9.70 o 
   4   2   8       63.86       70.91      7.45 o 
   5   2   8      238.40      226.48     11.37 o 
   6   2   8      585.42      565.28     15.27 o 
   7   2   8      138.48      121.06     11.46 o 
   8   2   8      103.01      117.69     14.12 o 
   9   2   8      202.80      209.38     16.50 o 
   0   3   8       16.94       19.95      5.56 o 
   1   3   8      291.62      252.73     12.87 o 
   2   3   8      284.82      298.36      9.93 o 
   3   3   8      148.00      153.88      8.05 o 
   4   3   8     1135.28     1089.26     18.46 o 
   5   3   8      182.47      186.73     10.53 o 
   6   3   8      217.18      209.32     11.96 o 
   7   3   8      110.13      104.95     10.95 o 
   8   3   8      481.93      440.59     21.67 o 
   9   3   8       29.71       27.73     12.72 o 
   0   4   8      115.24      119.47      7.86 o 
   1   4   8      464.18      444.55     12.44 o 
   2   4   8       44.00       50.06      6.00 o 
   3   4   8       30.76       34.93      5.64 o 
   4   4   8      424.70      395.85     12.00 o 
   5   4   8      230.83      215.59     10.21 o 
   6   4   8      110.30      109.22      8.83 o 
   7   4   8      375.04      396.83     20.69 o 
   8   4   8       71.68       50.72     10.88 o 
   9   4   8        8.71       13.11     11.98 o 
   0   5   8      339.89      331.28     12.15 o 
   1   5   8       25.68       34.53      4.44 o 
   2   5   8      222.39      235.37      9.81 o 
   3   5   8      746.03      728.04     15.32 o 
   4   5   8        6.91        5.00      4.99 o 
   5   5   8      209.96      206.73     11.82 o 
   6   5   8      120.27      138.05     13.50 o 
   7   5   8       18.93       31.24      7.38 o 
   8   5   8        5.43        8.57      8.26 o 
   0   6   8        1.13        6.72      4.53 o 
   1   6   8      240.05      239.65      8.46 o 
   2   6   8       19.01       22.45      5.66 o 
   3   6   8      174.73      174.73     11.18 o 
   4   6   8      299.23      335.21     17.67 o 
   5   6   8       76.07       81.96      9.28 o 
   6   6   8      244.63      249.36     17.38 o 
   7   6   8        0.72        5.20      9.20 o 
   8   6   8        4.03        4.41      6.93 o 
   0   7   8       36.74       34.10      7.02 o 
   1   7   8      274.58      295.12     10.83 o 
   2   7   8      109.30      114.37      9.96 o 
   3   7   8       49.66       50.64      8.68 o 
   4   7   8      246.45      239.49     13.09 o 
   5   7   8      153.23      153.25     11.74 o 
   6   7   8       13.93       17.50      7.10 o 
   7   7   8       38.02       39.30      9.11 o 
   8   7   8       15.47       27.68      8.79 o 
   0   8   8        3.03       10.14      7.18 o 
   1   8   8       96.33       94.92     12.44 o 
   2   8   8       17.07        8.10      6.56 o 
   3   8   8      214.36      185.52     12.16 o 
   4   8   8       34.91       33.34      8.18 o 
   5   8   8       37.45       37.46      8.14 o 
   6   8   8       46.51       32.19      8.95 o 
   7   8   8       14.95       17.15      7.82 o 
   0   9   8       35.52       24.62      9.25 o 
   1   9   8       85.33       71.85     11.60 o 
   2   9   8       39.50       44.66      8.48 o 
   3   9   8      109.07      110.93     11.22 o 
   4   9   8        2.53       -1.02      6.65 o 
   5   9   8       10.87        6.23      8.22 o 
   6   9   8       58.71       87.07     11.75 o 
   7   9   8        9.91        4.67      8.08 o 
   0  10   8      242.48      222.26     16.05 o 
   1  10   8       43.74       33.04     10.89 o 
   2  10   8      142.83      145.54     12.88 o 
   3  10   8       88.32       96.88     14.47 o 
   4  10   8       73.97       70.94     11.25 o 
   5  10   8       18.97       13.17      8.97 o 
   6  10   8      107.36       94.79     12.42 o 
   0  11   8       34.21       28.36     15.62 o 
   1  11   8      198.32      163.95     17.36 o 
   2  11   8       35.17       44.21     11.84 o 
   3  11   8       21.94       19.30      9.04 o 
   4  11   8       30.71       37.28     10.27 o 
   5  11   8       10.46       13.56      8.57 o 
   6  11   8        7.04       14.12      9.06 o 
   0  12   8       12.23      -14.68     22.03 o 
   1  12   8       95.82       80.12     19.45 o 
   2  12   8        8.13        1.26      9.28 o 
   3  12   8       49.87       41.04     10.34 o 
   4  12   8       13.60       25.01     13.16 o 
   5  12   8        3.03       22.33     10.09 o 
   0  13   8       20.25       32.49     26.52 o 
   1  13   8       45.32       36.56     18.38 o 
   2  13   8       27.16       50.72     13.90 o 
   3  13   8        2.84        8.01     13.18 o 
   4  13   8        1.74       13.21     13.79 o 
   0  14   8       20.28       31.03     27.42 o 
   1  14   8       40.33       27.79     20.24 o 
   1   0   9     4729.20     5147.55    100.88 o 
   2   0   9       57.04       59.18      6.90 o 
   3   0   9        9.98        4.88      5.02 o 
   4   0   9      247.88      240.37     12.90 o 
   5   0   9       32.96       36.07     11.08 o 
   6   0   9       26.95       28.02     10.69 o 
   7   0   9        2.90        3.52      8.02 o 
   8   0   9        0.17        0.08      8.44 o 
   9   0   9        1.38       -8.68      9.43 o 
   0   1   9      851.67      836.96     17.05 o 
   1   1   9      380.01      400.60      8.69 o 
   2   1   9      109.19      103.59      5.21 o 
   3   1   9      430.45      433.99     11.61 o 
   4   1   9      150.16      149.90      9.35 o 
   5   1   9        4.98        4.53      6.30 o 
   6   1   9       27.35       26.05      6.90 o 
   7   1   9      119.99      121.93     11.75 o 
   8   1   9       68.39       60.22      9.89 o 
   9   1   9        4.89        9.07      8.01 o 
   0   2   9      904.36      971.86     18.74 o 
   1   2   9      451.70      462.11      9.10 o 
   2   2   9      312.56      310.80     10.36 o 
   3   2   9       34.14       35.89      7.08 o 
   4   2   9      301.01      324.16     14.32 o 
   5   2   9      294.20      296.24     13.13 o 
   6   2   9      349.54      315.53     14.72 o 
   7   2   9       28.79       33.90      8.18 o 
   8   2   9       30.14       12.78      9.04 o 
   9   2   9       62.01       78.94     25.31 o 
   0   3   9       52.51       66.44      7.21 o 
   1   3   9       27.34       22.65      3.90 o 
   2   3   9      278.89      276.03     10.20 o 
   3   3   9      199.14      174.68      8.98 o 
   4   3   9      236.61      234.05     10.32 o 
   5   3   9      528.51      492.62     13.77 o 
   6   3   9       89.12       85.63      8.25 o 
   7   3   9       17.57       12.33      6.70 o 
   8   3   9      105.98      114.79     14.42 o 
   9   3   9       97.44      115.55     28.21 o 
   0   4   9       25.96       29.15      5.82 o 
   1   4   9      331.78      317.70      8.44 o 
   2   4   9       18.89       21.30      5.27 o 
   3   4   9      108.30      108.37      7.99 o 
   4   4   9       22.07       23.01      5.80 o 
   5   4   9       15.60       24.15      6.24 o 
   6   4   9       18.47       26.21      5.79 o 
   7   4   9      120.60      109.79     13.30 o 
   8   4   9       17.92       17.95      9.33 o 
   9   4   9       48.70       51.35     12.61 o 
   0   5   9      308.09      287.78     12.22 o 
   1   5   9      229.29      212.66      7.16 o 
   2   5   9      405.91      388.95     12.46 o 
   3   5   9      340.19      341.66     12.02 o 
   4   5   9       94.49       97.43      8.25 o 
   5   5   9       20.56       17.75      7.98 o 
   6   5   9       60.44       62.61      8.83 o 
   7   5   9       30.89       27.26      7.79 o 
   8   5   9       37.13       40.28     10.90 o 
   0   6   9      339.58      327.58     13.41 o 
   1   6   9      133.93      135.83      6.75 o 
   2   6   9       50.10       52.78      7.03 o 
   3   6   9      375.50      395.88     15.42 o 
   4   6   9      299.41      294.64     14.36 o 
   5   6   9      120.64      119.48     10.70 o 
   6   6   9       59.51       81.66      9.77 o 
   7   6   9       41.06       48.82      9.64 o 
   8   6   9      127.75      142.00     16.60 o 
   0   7   9        2.69        9.56      5.17 o 
   1   7   9       46.92       54.73      7.14 o 
   2   7   9        9.57       19.85     11.93 o 
   3   7   9      175.97      176.68     12.10 o 
   4   7   9      367.38      369.65     15.49 o 
   5   7   9      219.05      218.77     15.45 o 
   6   7   9       26.08       36.66      8.56 o 
   7   7   9       85.54       82.72     11.42 o 
   8   7   9       84.16       95.86     12.17 o 
   0   8   9      177.22      201.18     13.70 o 
   1   8   9      100.38      106.58      8.99 o 
   2   8   9        9.25       13.15      7.07 o 
   3   8   9       60.98       59.25      9.14 o 
   4   8   9       15.33       14.59      7.64 o 
   5   8   9      186.42      199.15     13.98 o 
   6   8   9      118.92      126.00     13.20 o 
   7   8   9       98.42      124.56     13.58 o 
   0   9   9       72.68       90.34     11.10 o 
   1   9   9      135.39      141.70     11.25 o 
   2   9   9       40.23       35.21      8.42 o 
   3   9   9      336.82      285.86     14.60 o 
   4   9   9      155.12      175.74     14.78 o 
   5   9   9      150.36      153.54     14.17 o 
   6   9   9       63.91       91.95     12.58 o 
   7   9   9       13.48        9.83      8.69 o 
   0  10   9       72.55       53.36     19.90 o 
   1  10   9      241.72      239.19     13.60 o 
   2  10   9       79.40       65.69     12.44 o 
   3  10   9      152.47      157.09     13.92 o 
   4  10   9        5.19        8.13      8.24 o 
   5  10   9       70.41       74.15     11.39 o 
   6  10   9       51.03       61.01     11.41 o 
   0  11   9      235.99      225.22     34.05 o 
   1  11   9      182.31      201.73     19.46 o 
   2  11   9       59.70       61.18     10.82 o 
   3  11   9       60.78       88.33     13.51 o 
   4  11   9        5.59        2.80      8.15 o 
   5  11   9      100.89      104.53     13.73 o 
   0  12   9        4.10        1.73     22.03 o 
   1  12   9       29.41       29.16     17.76 o 
   2  12   9       15.73       12.68     13.20 o 
   3  12   9        8.37       10.52      8.82 o 
   4  12   9      135.75      164.02     16.14 o 
   0  13   9       50.26       27.35     26.63 o 
   1  13   9       13.83       23.00     17.52 o 
   2  13   9        7.44       18.62     13.27 o 
   3  13   9       95.72      123.09     28.06 o 
   0  14   9       73.21       64.07     30.57 o 
   0   0  10        1.58        3.83      6.13 o 
   1   0  10      322.13      382.50     12.65 o 
   2   0  10       40.30       42.32      6.30 o 
   3   0  10      120.24      113.84      8.41 o 
   4   0  10      638.88      648.37     37.44 o 
   5   0  10       35.89       28.87     10.34 o 
   6   0  10        9.79       12.93      9.83 o 
   7   0  10      127.84      125.64     25.04 o 
   8   0  10        0.56        2.83      9.27 o 
   9   0  10       48.01       48.45     14.33 o 
   0   1  10       18.21       24.95      5.44 o 
   1   1  10      356.32      401.20      9.09 o 
   2   1  10      385.86      385.26      8.87 o 
   3   1  10      345.91      346.64     10.60 o 
   4   1  10      113.19      117.66     13.38 o 
   5   1  10      293.40      279.97     14.72 o 
   6   1  10       51.48       42.37      9.76 o 
   7   1  10        1.14       -4.81      5.79 o 
   8   1  10       93.80      100.06     13.77 o 
   9   1  10       24.20       27.29      8.96 o 
   0   2  10      978.39     1085.20     20.67 o 
   1   2  10      409.90      396.57      9.18 o 
   2   2  10      416.71      419.96     11.36 o 
   3   2  10      312.47      318.29     12.71 o 
   4   2  10       33.37       25.63      7.50 o 
   5   2  10      227.53      200.58     10.12 o 
   6   2  10        6.23        9.91      6.08 o 
   7   2  10      261.83      234.64     14.13 o 
   8   2  10       41.98       29.55      9.98 o 
   9   2  10      120.11      142.01     16.65 o 
   0   3  10      185.86      189.50      9.97 o 
   1   3  10       11.48       20.32      3.53 o 
   2   3  10      219.21      228.02      9.33 o 
   3   3  10      235.30      227.40     10.72 o 
   4   3  10      871.86      851.85     17.53 o 
   5   3  10      364.88      357.59     12.67 o 
   6   3  10       17.69       32.19      6.82 o 
   7   3  10      115.79      117.53     11.73 o 
   8   3  10       16.43       18.13      9.14 o 
   0   4  10      164.21      175.00      9.95 o 
   1   4  10        4.03        8.30      2.90 o 
   2   4  10       73.24       85.72      7.15 o 
   3   4  10      553.36      556.61     14.65 o 
   4   4  10      364.41      357.78     12.77 o 
   5   4  10      135.74      128.30      9.20 o 
   6   4  10       35.66       44.36      7.62 o 
   7   4  10       92.76       94.95     12.93 o 
   8   4  10      105.51      117.55     14.96 o 
   0   5  10      109.04      138.36      9.47 o 
   1   5  10      804.49      806.50     15.77 o 
   2   5  10      367.63      360.58     11.68 o 
   3   5  10     1153.19     1114.70     20.26 o 
   4   5  10       81.98       70.13      9.27 o 
   5   5  10       10.92       13.08      6.47 o 
   6   5  10       44.53       65.70      8.66 o 
   7   5  10       99.89       93.32     13.50 o 
   0   6  10       71.38       94.80      8.90 o 
   1   6  10      240.80      240.29     10.48 o 
   2   6  10      530.27      524.71     14.88 o 
   3   6  10       76.67       88.50      9.82 o 
   4   6  10       17.37        9.51      6.45 o 
   5   6  10       92.35       94.58     10.30 o 
   6   6  10       16.56       23.81      7.13 o 
   7   6  10       10.42        9.45     10.57 o 
   8   6  10       49.23       47.09     14.01 o 
   0   7  10        0.97        9.76      5.58 o 
   1   7  10      144.62      147.19      9.68 o 
   2   7  10       74.81       73.05      9.45 o 
   3   7  10      310.83      311.05     14.55 o 
   4   7  10       27.33       26.79      7.92 o 
   5   7  10       20.98       34.36      8.65 o 
   6   7  10       10.71       25.54      7.80 o 
   7   7  10       14.44       19.56      8.36 o 
   0   8  10        9.97        7.51      6.82 o 
   1   8  10        7.60       12.64      6.46 o 
   2   8  10        4.35        5.05      6.88 o 
   3   8  10      183.66      181.87     12.44 o 
   4   8  10       95.35      103.21     11.19 o 
   5   8  10      248.97      247.54     14.98 o 
   6   8  10       31.48       41.42     10.06 o 
   7   8  10       75.94       94.21     12.71 o 
   0   9  10       21.00       -0.15     14.01 o 
   1   9  10       22.20       23.62      7.25 o 
   2   9  10       44.30       35.52      8.66 o 
   3   9  10       27.38       23.73      8.38 o 
   4   9  10      116.35       92.97     13.03 o 
   5   9  10       49.44       50.87     10.42 o 
   6   9  10      110.61      122.69     13.97 o 
   0  10  10      178.73      173.95     22.50 o 
   1  10  10       66.69       79.20     10.32 o 
   2  10  10      166.25      176.80     15.00 o 
   3  10  10       32.48       32.02      9.66 o 
   4  10  10       11.66       16.01      9.04 o 
   5  10  10      115.32      121.27     13.72 o 
   6  10  10       53.68       64.85     14.48 o 
   0  11  10        0.28       -5.54     14.97 o 
   1  11  10       29.39       18.95     13.07 o 
   2  11  10       19.88       40.72      9.61 o 
   3  11  10        4.43        5.42     11.70 o 
   4  11  10       70.97      103.37     12.87 o 
   5  11  10       31.99       65.28     12.75 o 
   0  12  10       85.12       41.99     26.13 o 
   1  12  10        1.78        8.26     16.44 o 
   2  12  10       16.97       -1.51     12.94 o 
   3  12  10       18.69       35.04     12.49 o 
   4  12  10       50.77       53.99     13.76 o 
   0  13  10        0.12        6.35     24.80 o 
   1  13  10      108.33       73.53     21.59 o 
   2  13  10       18.48       27.75     20.76 o 
   1   0  11      236.28      244.46     11.50 o 
   2   0  11        3.04        6.93      6.67 o 
   3   0  11        0.05       -4.40      5.38 o 
   4   0  11      176.76      166.99     18.35 o 
   5   0  11       25.09       28.73     10.78 o 
   6   0  11       51.47       43.93     12.57 o 
   7   0  11       32.77       25.88     17.80 o 
   8   0  11       31.43       36.67     12.92 o 
   0   1  11        1.14        3.43      5.04 o 
   1   1  11       90.05      110.72      6.09 o 
   2   1  11       59.20       56.70      4.91 o 
   3   1  11      231.32      234.54     10.22 o 
   4   1  11        3.65        4.34      6.11 o 
   5   1  11       18.89       25.64      6.93 o 
   6   1  11        5.64       10.13      8.03 o 
   7   1  11       70.90       82.24     11.02 o 
   8   1  11       11.63       11.74      9.09 o 
   0   2  11        3.30        1.35      5.53 o 
   1   2  11       45.80       54.64      4.97 o 
   2   2  11       87.80       97.16      7.30 o 
   3   2  11       15.07        3.37      5.18 o 
   4   2  11      154.74      169.34     10.88 o 
   5   2  11      114.32      114.10      9.80 o 
   6   2  11      257.14      264.27     16.64 o 
   7   2  11       19.15       21.21      7.97 o 
   8   2  11      105.85      105.18     12.44 o 
   0   3  11       19.69       28.48      5.92 o 
   1   3  11      262.20      267.90     10.15 o 
   2   3  11      205.62      218.75      9.62 o 
   3   3  11       44.46       39.25      6.17 o 
   4   3  11      162.61      164.98     12.86 o 
   5   3  11      286.33      279.04     11.94 o 
   6   3  11       38.15       25.50      6.90 o 
   7   3  11       12.46       10.78      8.24 o 
   8   3  11        3.45        5.25     13.18 o 
   0   4  11      172.51      189.93     10.60 o 
   1   4  11      330.23      324.83     11.63 o 
   2   4  11      453.84      449.53     13.07 o 
   3   4  11      744.83      743.53     17.27 o 
   4   4  11       94.11       88.78      8.64 o 
   5   4  11        3.61        1.35      5.40 o 
   6   4  11      174.98      172.76     13.25 o 
   7   4  11       80.83       78.87     12.94 o 
   0   5  11      451.11      461.58     15.48 o 
   1   5  11      285.90      289.65     11.37 o 
   2   5  11      434.38      469.77     13.44 o 
   3   5  11      786.89      788.69     17.89 o 
   4   5  11      104.95      107.46     10.20 o 
   5   5  11      203.96      187.76     12.09 o 
   6   5  11      123.61      128.98     11.29 o 
   7   5  11       15.76       19.00      9.10 o 
   8   5  11       77.68      100.46     15.10 o 
   0   6  11       10.87       15.10      6.17 o 
   1   6  11      262.68      272.25     12.17 o 
   2   6  11      202.55      210.34     12.17 o 
   3   6  11       47.89       42.64      8.35 o 
   4   6  11       78.35       75.19      9.81 o 
   5   6  11        4.47       -0.41      6.76 o 
   6   6  11       91.98       85.86     10.57 o 
   7   6  11       14.85       34.27     10.97 o 
   8   6  11       53.06       84.03     14.16 o 
   0   7  11        3.07       18.78     12.93 o 
   1   7  11      175.05      172.22     10.65 o 
   2   7  11      371.72      409.76     14.32 o 
   3   7  11      411.64      407.90     16.38 o 
   4   7  11      275.13      270.98     14.65 o 
   5   7  11        5.24        5.89      7.40 o 
   6   7  11       22.05       24.95      8.78 o 
   7   7  11       26.92       44.11      9.49 o 
   0   8  11       80.00       67.38     17.08 o 
   1   8  11       50.49       48.69      8.37 o 
   2   8  11       48.72       59.39     17.94 o 
   3   8  11       87.92       89.24     10.48 o 
   4   8  11      140.13      133.92     12.58 o 
   5   8  11        0.26        2.10      7.62 o 
   6   8  11       23.36       31.74      9.81 o 
   7   8  11       80.89       91.75     12.87 o 
   0   9  11       42.38       24.88     15.90 o 
   1   9  11      143.87      132.77     14.61 o 
   2   9  11      165.09      131.40     14.49 o 
   3   9  11        2.37       -0.96      8.61 o 
   4   9  11       47.99       37.30     12.02 o 
   5   9  11       11.64       18.72      8.92 o 
   6   9  11       74.12       94.88     13.14 o 
   0  10  11        0.11      -12.23     34.48 o 
   1  10  11      169.24      146.00     15.52 o 
   2  10  11       14.89       -9.01     17.33 o 
   3  10  11       31.70       29.30      9.75 o 
   4  10  11        5.84        8.36      8.27 o 
   5  10  11        4.45       16.19      9.36 o 
   0  11  11       28.07       25.12     17.18 o 
   1  11  11        1.69      -13.54     11.90 o 
   2  11  11       20.77       15.07     13.45 o 
   3  11  11       65.69       70.16     15.04 o 
   4  11  11        5.05       -0.41     12.56 o 
   5  11  11       36.48       52.52     11.36 o 
   0  12  11        5.12      -14.71     22.18 o 
   1  12  11      132.13      102.27     26.79 o 
   2  12  11       42.88       25.28     14.58 o 
   3  12  11        2.37       19.33      9.57 o 
   0  13  11       10.46       -6.53     25.25 o 
   1  13  11        2.89        6.50     17.56 o 
   2  13  11        1.28       -5.07     16.36 o 
   0   0  12     1101.20     1125.42     35.72 o 
   1   0  12      229.00      219.04     18.54 o 
   2   0  12       36.45       38.90      6.87 o 
   3   0  12      381.49      358.17     18.72 o 
   4   0  12       76.19       70.25     11.51 o 
   5   0  12       44.03       59.79     10.93 o 
   6   0  12       14.10       20.80     11.48 o 
   7   0  12       11.02       -6.77     15.35 o 
   8   0  12       11.65       24.72     12.17 o 
   0   1  12      744.64      774.81     18.86 o 
   1   1  12      144.18      154.16      7.36 o 
   2   1  12      116.83      131.22      7.06 o 
   3   1  12       46.45       45.84      6.57 o 
   4   1  12       64.02       61.98      7.96 o 
   5   1  12      177.53      174.31     11.82 o 
   6   1  12       12.07       22.98      9.26 o 
   7   1  12       29.25       36.77      9.11 o 
   8   1  12       27.43       23.14     10.63 o 
   0   2  12        1.06       -0.42      6.49 o 
   1   2  12      154.65      169.84      7.54 o 
   2   2  12      154.98      156.20      8.92 o 
   3   2  12       34.26       30.38      6.26 o 
   4   2  12      110.68      103.40      9.26 o 
   5   2  12      107.05      101.46      9.87 o 
   6   2  12      222.02      224.44     13.39 o 
   7   2  12       19.25       20.89      8.27 o 
   0   3  12       62.62       70.24      8.19 o 
   1   3  12        0.76        4.38      6.94 o 
   2   3  12       86.76       84.25      7.80 o 
   3   3  12      360.20      363.02     12.57 o 
   4   3  12       86.49       88.25      8.63 o 
   5   3  12       56.06       57.68      8.39 o 
   6   3  12       63.35       60.07      9.35 o 
   7   3  12      142.82      141.95     15.91 o 
   8   3  12       38.47       34.15     17.48 o 
   0   4  12        4.57        6.25      5.18 o 
   1   4  12      383.96      391.93     12.78 o 
   2   4  12      312.82      321.03     12.06 o 
   3   4  12      118.63      127.32      9.17 o 
   4   4  12      221.27      213.00     11.16 o 
   5   4  12       68.12       77.45      9.42 o 
   6   4  12      101.08       96.65     11.58 o 
   7   4  12       42.47       51.69     11.49 o 
   8   4  12      171.12      157.41     17.46 o 
   0   5  12       24.38       28.09      7.01 o 
   1   5  12      368.39      368.51     13.71 o 
   2   5  12      591.35      578.57     14.98 o 
   3   5  12      304.85      307.34     12.09 o 
   4   5  12      308.43      296.10     14.25 o 
   5   5  12       89.49      100.32     10.56 o 
   6   5  12       35.80       33.07      8.96 o 
   7   5  12       54.16       64.51     10.52 o 
   8   5  12        9.26       13.12      9.43 o 
   0   6  12      290.16      337.05     28.87 o 
   1   6  12       96.72      113.40      9.25 o 
   2   6  12      275.98      264.50     17.22 o 
   3   6  12      200.22      208.62     14.15 o 
   4   6  12      221.73      209.82     13.17 o 
   5   6  12       90.34       90.82     10.86 o 
   6   6  12       66.18       85.79     12.57 o 
   7   6  12       88.22      121.58     14.71 o 
   0   7  12      884.64      930.14     37.65 o 
   1   7  12      136.84      155.11     10.44 o 
   2   7  12      873.32      897.16     23.48 o 
   3   7  12       35.81       37.78      9.07 o 
   4   7  12      433.07      406.33     16.96 o 
   5   7  12       67.32       72.21     10.79 o 
   6   7  12       31.50       23.79      8.93 o 
   7   7  12       19.31       31.27     10.67 o 
   0   8  12      221.24      229.31     23.53 o 
   1   8  12        4.26        5.73      6.80 o 
   2   8  12        7.12       17.65     15.91 o 
   3   8  12       85.96      118.05     33.36 o 
   4   8  12      124.11      111.63     12.18 o 
   5   8  12       46.87       39.56     10.41 o 
   6   8  12       24.36       41.13     10.88 o 
   0   9  12       32.65       26.87     16.35 o 
   1   9  12       14.76        3.21     10.85 o 
   2   9  12        7.80        6.77     14.68 o 
   3   9  12        5.45       -3.90     12.44 o 
   4   9  12       11.97        5.59     10.78 o 
   5   9  12       17.23       25.89      9.65 o 
   6   9  12       12.60       22.99      9.87 o 
   0  10  12       77.71       95.04     24.05 o 
   1  10  12        6.68       -6.43     10.92 o 
   2  10  12        7.54      -11.00     10.69 o 
   3  10  12       13.39       23.50     12.54 o 
   4  10  12       10.42       20.21     10.28 o 
   5  10  12       15.34       22.24      9.70 o 
   0  11  12      111.36       87.85     21.13 o 
   1  11  12       22.59        2.17     13.40 o 
   2  11  12      176.09      179.05     20.39 o 
   3  11  12        3.84      -15.35     11.51 o 
   4  11  12       10.74       23.30     16.02 o 
   0  12  12       18.90       -7.16     23.10 o 
   1  12  12        3.18      -14.69     13.27 o 
   2  12  12       18.08       13.26     13.63 o 
   3  12  12        8.05      -13.21     13.07 o 
   1   0  13        0.22        1.96      7.64 o 
   2   0  13       60.93       62.82      7.96 o 
   3   0  13       34.82       33.31      9.85 o 
   4   0  13       97.17      105.50     13.31 o 
   5   0  13        7.89        6.09     13.35 o 
   6   0  13       88.47       93.70     12.72 o 
   7   0  13       49.82       51.35     21.98 o 
   8   0  13       73.51       89.05     18.49 o 
   0   1  13       18.96       20.76      6.27 o 
   1   1  13       49.02       48.52      5.35 o 
   2   1  13      116.79      118.54      8.23 o 
   3   1  13      236.71      236.83     12.81 o 
   4   1  13       10.29       17.39      6.31 o 
   5   1  13        4.34        7.66      6.01 o 
   6   1  13       38.68       38.20      8.81 o 
   7   1  13        0.34        3.20      7.59 o 
   0   2  13       19.72       28.30      6.87 o 
   1   2  13      110.05      123.70      7.16 o 
   2   2  13       83.64       83.13      7.83 o 
   3   2  13      237.86      240.43     11.03 o 
   4   2  13        1.43        5.05      7.32 o 
   5   2  13       21.22       25.72      7.94 o 
   6   2  13       19.57       16.99      6.90 o 
   7   2  13       78.69       90.35     11.81 o 
   8   2  13       40.67       50.39     15.59 o 
   0   3  13      350.35      390.90     22.43 o 
   1   3  13     1002.71     1039.15     21.83 o 
   2   3  13       87.68       98.67      9.20 o 
   3   3  13      361.16      363.94     12.92 o 
   4   3  13      245.12      233.86     11.01 o 
   5   3  13       50.50       43.05      8.09 o 
   6   3  13      142.16      144.33     11.91 o 
   7   3  13       30.92       28.19     10.18 o 
   8   3  13      199.20      211.74     28.27 o 
   0   4  13      226.13      208.02     12.81 o 
   1   4  13      475.76      465.67     13.93 o 
   2   4  13      125.16      131.79      9.45 o 
   3   4  13      209.04      203.10     10.36 o 
   4   4  13      182.71      183.89     10.29 o 
   5   4  13       25.02       24.72      8.67 o 
   6   4  13       94.61      111.06     14.57 o 
   7   4  13       40.00       34.81     10.89 o 
   0   5  13     1131.23     1229.85     34.70 o 
   1   5  13      727.51      733.87     17.83 o 
   2   5  13     1151.70     1145.12     23.23 o 
   3   5  13      310.44      302.24     13.11 o 
   4   5  13      208.06      214.43     12.34 o 
   5   5  13       51.98       43.71      8.95 o 
   6   5  13       50.46       56.36     10.89 o 
   7   5  13        0.08        2.27     14.23 o 
   0   6  13      307.79      323.74     22.11 o 
   1   6  13       49.77       59.72      7.87 o 
   2   6  13       75.88      162.13     50.52 o 
   3   6  13       36.65       52.96      8.49 o 
   4   6  13      253.48      246.28     14.14 o 
   5   6  13       11.33       11.72      8.10 o 
   6   6  13        0.51        5.69      8.18 o 
   7   6  13       13.04       16.33      9.98 o 
   0   7  13       52.38       42.88     23.10 o 
   1   7  13       10.66        9.59      6.34 o 
   2   7  13      225.88      287.34     20.31 o 
   3   7  13       24.75       29.89      7.95 o 
   4   7  13      104.95      107.66     13.69 o 
   5   7  13       12.23       11.01      8.16 o 
   6   7  13       42.27       35.86      9.77 o 
   0   8  13       18.32        7.73     14.45 o 
   1   8  13      235.40      269.83     18.44 o 
   2   8  13       67.85       66.29     14.05 o 
   3   8  13      137.75      121.19     13.05 o 
   4   8  13        0.78      -13.43      7.17 o 
   5   8  13       75.96      101.08     16.17 o 
   6   8  13       45.46       39.63     11.48 o 
   0   9  13       43.36       30.51     16.94 o 
   1   9  13      354.61      342.04     20.47 o 
   2   9  13        4.16       -5.59      9.34 o 
   3   9  13       99.97       75.16     14.91 o 
   4   9  13      107.69      147.92     18.78 o 
   5   9  13       40.95       63.42     11.78 o 
   0  10  13      174.30      180.77     35.76 o 
   1  10  13        6.67      -21.56     11.54 o 
   2  10  13        5.03      -16.39     11.30 o 
   3  10  13       71.97       62.52     15.23 o 
   4  10  13       36.90       46.56     11.23 o 
   5  10  13       25.56       51.83     15.22 o 
   0  11  13       10.04      -18.98     22.18 o 
   1  11  13       11.35        0.34     17.05 o 
   2  11  13       81.41       55.80     16.16 o 
   3  11  13       84.88       79.04     16.44 o 
   4  11  13       16.35        0.24     12.92 o 
   0  12  13       11.72       -6.00     22.86 o 
   1  12  13       15.91        3.73     14.42 o 
   2  12  13       11.93      -10.71     13.39 o 
   0   0  14      199.81      214.05     18.34 o 
   1   0  14       59.84       65.97      8.94 o 
   2   0  14      192.33      173.74     15.51 o 
   3   0  14        5.29       17.20      9.44 o 
   4   0  14       64.25       55.60     11.39 o 
   5   0  14        0.03       -1.67      8.10 o 
   6   0  14        3.95        8.54     16.77 o 
   8   0  14        5.01       11.15     11.22 o 
   0   1  14       32.72       37.07      7.30 o 
   1   1  14      269.54      301.20     10.14 o 
   2   1  14      231.75      226.53     10.67 o 
   3   1  14      149.99      165.86     11.35 o 
   4   1  14      123.68      135.59     10.58 o 
   5   1  14       57.19       52.25      8.16 o 
   6   1  14        7.27       15.51     12.16 o 
   7   1  14       21.99       29.59      8.95 o 
   8   1  14        8.17       -2.35      9.49 o 
   0   2  14      365.99      360.54     23.63 o 
   1   2  14       82.53       96.57      8.29 o 
   2   2  14      120.94      129.34      9.21 o 
   3   2  14       30.95       25.94      7.55 o 
   4   2  14       12.41        3.73      7.86 o 
   5   2  14      247.49      229.59     12.31 o 
   6   2  14       80.42       82.81     10.19 o 
   7   2  14       45.17       61.18     14.36 o 
   0   3  14      346.65      339.63     21.53 o 
   1   3  14       90.96       91.12     10.36 o 
   2   3  14       72.27       63.52      9.50 o 
   3   3  14        7.73        5.46      5.94 o 
   4   3  14       60.09       64.27      8.71 o 
   5   3  14      112.28      115.29      9.91 o 
   6   3  14       46.74       50.40     10.15 o 
   7   3  14       27.58       35.70     11.18 o 
   0   4  14     1975.66     2028.61     44.60 o 
   1   4  14      194.89      195.95     10.46 o 
   2   4  14      131.33      120.23     10.88 o 
   3   4  14      154.97      166.71     10.24 o 
   4   4  14        6.66        4.37      7.92 o 
   5   4  14       50.15       58.12     10.57 o 
   6   4  14       25.50       22.47      9.78 o 
   7   4  14       38.20       53.90     10.91 o 
   0   5  14      177.50      162.75     17.34 o 
   1   5  14      311.15      315.16     12.64 o 
   2   5  14       96.63       95.01     10.53 o 
   3   5  14      301.36      302.64     13.41 o 
   4   5  14      173.31      193.06     12.24 o 
   5   5  14       44.55       59.35     12.75 o 
   6   5  14        1.18        4.58      8.53 o 
   7   5  14       19.06       36.71     13.12 o 
   0   6  14       38.02       20.02     12.66 o 
   1   6  14       98.80      104.62     12.28 o 
   2   6  14      241.83      238.81     18.59 o 
   3   6  14      117.66      122.33     10.91 o 
   4   6  14      250.58      262.15     14.72 o 
   5   6  14        9.35       12.97      8.23 o 
   6   6  14       42.27       43.33     11.44 o 
   0   7  14      181.23      164.09     21.71 o 
   1   7  14       37.53       29.88     10.27 o 
   2   7  14      214.25      236.10     18.18 o 
   3   7  14       80.27       73.14     10.93 o 
   4   7  14       52.44       50.29     10.20 o 
   5   7  14       68.60       52.59     10.71 o 
   6   7  14       55.41       53.11     12.32 o 
   0   8  14      127.54      124.02     20.84 o 
   1   8  14       30.41       11.65     11.17 o 
   2   8  14       24.09       26.11     12.12 o 
   3   8  14       22.19       19.43      8.44 o 
   4   8  14       13.39        3.30     13.97 o 
   5   8  14       36.89       25.23     14.54 o 
   6   8  14      165.54      174.24     23.31 o 
   0   9  14      185.95      185.23     24.61 o 
   1   9  14       53.38       39.30     13.20 o 
   2   9  14       14.96       -5.75     11.26 o 
   3   9  14       36.45       36.64     17.46 o 
   4   9  14       22.90       32.12     16.98 o 
   5   9  14       22.07       45.30     13.33 o 
   0  10  14        3.60      -19.71     15.43 o 
   1  10  14       38.72       11.67     12.14 o 
   2  10  14       41.57       24.34     13.29 o 
   3  10  14        3.87      -17.83     15.59 o 
   4  10  14       10.71       38.19     11.57 o 
   0  11  14       35.91       17.50     18.47 o 
   1  11  14       31.44       -8.38     12.67 o 
   2  11  14       73.88       60.89     16.71 o 
   3  11  14        1.01      -19.75     11.78 o 
   0  12  14        4.49      -15.78     22.65 o 
   1   0  15       10.40       19.58      7.50 o 
   2   0  15       27.17       23.81     10.22 o 
   3   0  15      613.21      609.19     25.11 o 
   4   0  15      143.42      137.44     15.47 o 
   5   0  15      109.50      110.09     14.57 o 
   6   0  15       38.34       44.70     11.63 o 
   7   0  15        7.31        6.71     19.34 o 
   0   1  15       40.68       48.60      8.41 o 
   1   1  15       88.04      101.37      8.68 o 
   2   1  15      140.64      148.56     11.20 o 
   3   1  15      178.84      167.44     11.52 o 
   4   1  15      131.82      125.05     10.68 o 
   5   1  15       20.01       20.76      7.13 o 
   6   1  15       60.78       56.61     11.12 o 
   7   1  15        4.42        6.01      8.09 o 
   0   2  15        6.50        4.07      6.98 o 
   1   2  15      131.80      135.45      9.68 o 
   2   2  15       37.14       40.31      7.04 o 
   3   2  15      125.27      120.59     10.34 o 
   4   2  15       55.98       53.82      9.82 o 
   5   2  15       97.29      110.32     10.20 o 
   6   2  15      111.41      134.04     12.60 o 
   7   2  15       48.36       60.64     13.37 o 
   0   3  15       32.61       36.40     12.94 o 
   1   3  15      163.95      163.32     12.00 o 
   2   3  15       51.76       51.95      7.54 o 
   3   3  15       11.06       12.20      6.16 o 
   4   3  15       91.17       99.19     10.95 o 
   5   3  15       77.15       83.43     10.18 o 
   6   3  15      176.53      193.42     16.02 o 
   7   3  15      124.50      136.96     14.76 o 
   0   4  15      174.62      182.42     17.98 o 
   1   4  15       15.10       19.62      6.63 o 
   2   4  15       12.96       13.97      9.38 o 
   3   4  15       10.17        5.83      6.42 o 
   4   4  15        7.09        4.19      7.49 o 
   5   4  15       25.52       57.48     13.32 o 
   6   4  15       60.28       76.64     12.27 o 
   7   4  15       11.47       20.45      9.59 o 
   0   5  15      107.91      102.52     16.31 o 
   1   5  15       67.66       64.59     10.15 o 
   2   5  15       69.42       71.20      8.56 o 
   3   5  15      174.09      163.08     11.24 o 
   4   5  15        0.02        4.68      7.50 o 
   5   5  15       58.29       45.17     11.27 o 
   6   5  15       25.42       22.85      9.74 o 
   0   6  15       13.44      -10.76     12.56 o 
   1   6  15       59.66       59.03     11.03 o 
   2   6  15       35.25       35.93      8.32 o 
   3   6  15       32.62       31.36      8.18 o 
   4   6  15       21.00       16.96      8.35 o 
   5   6  15       18.04       20.04      9.71 o 
   6   6  15        0.14        4.47      9.49 o 
   0   7  15       95.39       97.70     19.65 o 
   1   7  15      172.84      168.21     15.93 o 
   2   7  15       16.92       23.94     13.87 o 
   3   7  15        6.99       -2.91     10.44 o 
   4   7  15      198.32      183.65     16.83 o 
   5   7  15       20.51       17.41     12.96 o 
   6   7  15       12.99        9.00     10.70 o 
   0   8  15      125.30      133.54     21.82 o 
   1   8  15      282.51      302.62     19.94 o 
   2   8  15       32.19       13.98     11.59 o 
   3   8  15        6.22        9.02     10.66 o 
   4   8  15       28.69       33.36     16.34 o 
   5   8  15        4.17       15.56     18.27 o 
   0   9  15      341.04      327.61     29.24 o 
   1   9  15        5.34      -18.84     11.07 o 
   2   9  15       31.49        2.81     12.40 o 
   3   9  15        5.39      -20.28     15.85 o 
   4   9  15        7.84        9.99     14.56 o 
   0  10  15       23.09       -6.40     16.64 o 
   1  10  15       91.12       86.13     15.20 o 
   2  10  15       19.20       -6.60     17.86 o 
   3  10  15       32.48       11.53     20.74 o 
   0  11  15       14.87      -22.10     17.12 o 
   1  11  15       14.53       -9.15     13.75 o 
   2  11  15      215.38      233.92     22.84 o 
   0   0  16        9.10       22.71     10.21 o 
   1   0  16        0.02        0.27      9.31 o 
   2   0  16       11.95       24.96     11.05 o 
   3   0  16      129.83      134.04     15.81 o 
   4   0  16       33.71       40.28     13.33 o 
   5   0  16        3.47        3.57     15.45 o 
   6   0  16       49.27       74.29     13.89 o 
   7   0  16        0.13       -0.80     20.64 o 
   0   1  16       54.52       62.49      9.22 o 
   1   1  16      248.33      233.38     11.01 o 
   2   1  16      101.07      120.56     10.88 o 
   3   1  16      567.60      572.04     17.84 o 
   4   1  16       31.79       40.75      8.58 o 
   5   1  16       29.50       31.38      8.01 o 
   6   1  16       35.38       61.17     13.53 o 
   7   1  16       25.74       44.12     12.54 o 
   0   2  16       48.13       52.00     12.97 o 
   1   2  16       42.37       49.68      7.40 o 
   2   2  16      468.02      486.64     16.83 o 
   3   2  16       60.00       65.61      9.34 o 
   4   2  16      210.43      191.99     14.47 o 
   5   2  16      186.70      212.81     13.68 o 
   6   2  16        4.28       -2.88      7.25 o 
   7   2  16       71.96       83.49     14.46 o 
   0   3  16       79.24       88.17     14.47 o 
   1   3  16      387.91      382.84     16.03 o 
   2   3  16      145.38      148.84     11.90 o 
   3   3  16      257.71      242.71     12.94 o 
   4   3  16       74.08       88.97     11.12 o 
   5   3  16       14.74       24.68      8.75 o 
   6   3  16        5.32        8.30      8.26 o 
   0   4  16      129.30      122.58     16.68 o 
   1   4  16      108.33      115.45     12.36 o 
   2   4  16       51.43       49.21      9.59 o 
   3   4  16       33.97       29.88      7.43 o 
   4   4  16      102.22      121.44     15.00 o 
   5   4  16       62.25       98.84     17.09 o 
   6   4  16       23.09       19.97     11.56 o 
   0   5  16       18.67        0.16     13.46 o 
   1   5  16       54.20       36.62     11.79 o 
   2   5  16       96.30      110.60     10.50 o 
   3   5  16       23.01       19.49      7.71 o 
   4   5  16       23.41       25.26      8.91 o 
   5   5  16        3.27        4.05      8.80 o 
   6   5  16        6.69       15.23      9.86 o 
   0   6  16       11.28       -1.01     12.96 o 
   1   6  16       64.64       50.66     11.44 o 
   2   6  16       40.04       41.81     10.32 o 
   3   6  16      107.31      117.91     12.27 o 
   4   6  16       15.14       10.34      8.54 o 
   5   6  16        8.06        1.17      8.84 o 
   6   6  16       11.29       18.46     10.26 o 
   0   7  16      199.46      175.12     26.03 o 
   1   7  16        7.88        8.29     11.18 o 
   2   7  16        1.07       -7.95      9.43 o 
   3   7  16      106.78      123.08     19.34 o 
   4   7  16       41.84       52.19     13.67 o 
   5   7  16       45.12       41.82     19.26 o 
   0   8  16        7.05        1.33     37.86 o 
   1   8  16        3.84      -10.08     11.09 o 
   2   8  16       28.49       15.85     12.37 o 
   3   8  16       15.11       -5.93     14.23 o 
   4   8  16       48.82       49.72     26.37 o 
   0   9  16       66.13       33.04     19.15 o 
   1   9  16       10.10       -7.17     11.72 o 
   2   9  16       44.28       27.54     23.01 o 
   3   9  16        8.90      -21.28     14.68 o 
   4   9  16        9.85        3.22     14.32 o 
   0  10  16       23.16       -1.30     17.82 o 
   1  10  16       77.87       79.50     15.50 o 
   2  10  16      198.24      189.03     19.16 o 
   1   0  17      341.23      328.56     20.69 o 
   2   0  17      124.31      105.71     14.83 o 
   3   0  17      221.60      199.34     18.89 o 
   4   0  17        4.45        5.92     10.86 o 
   5   0  17       27.40       31.70     11.84 o 
   6   0  17        6.40       20.69     20.01 o 
   0   1  17       29.00       32.78     11.96 o 
   1   1  17       37.77       45.31      8.54 o 
   2   1  17      131.81      120.62     11.08 o 
   3   1  17       42.23       49.19      9.01 o 
   4   1  17      176.54      159.89     12.41 o 
   5   1  17        7.81       17.50     15.33 o 
   6   1  17       40.04       53.52     11.97 o 
   0   2  17        1.86       -3.42     10.00 o 
   1   2  17      100.58       89.51      8.86 o 
   2   2  17       11.11        9.26      7.03 o 
   3   2  17       75.90       75.75     12.60 o 
   4   2  17       13.24        9.80      8.85 o 
   5   2  17       53.66       55.67      9.26 o 
   6   2  17       17.98       16.26      9.40 o 
   0   3  17        4.36       -2.67     10.78 o 
   1   3  17       10.11        3.61      7.93 o 
   2   3  17       42.17       44.25     11.59 o 
   3   3  17        2.65       -1.59      6.58 o 
   4   3  17        1.00       -1.06      9.43 o 
   5   3  17       22.02       33.65     11.28 o 
   6   3  17       37.66       74.99     18.86 o 
   0   4  17      208.80      198.61     19.54 o 
   1   4  17       38.93       34.27      9.72 o 
   2   4  17       26.57       27.75      7.84 o 
   3   4  17       47.34       54.68     10.37 o 
   4   4  17       49.08       57.21     10.86 o 
   5   4  17      116.68      152.28     19.96 o 
   6   4  17       20.21       30.41     10.48 o 
   0   5  17      119.97      131.74     20.46 o 
   1   5  17       60.79       67.85     10.99 o 
   2   5  17      119.38      118.24     13.20 o 
   3   5  17        7.98        7.05     12.85 o 
   4   5  17       63.66       85.95     11.94 o 
   5   5  17       15.54       26.12     10.73 o 
   0   6  17       94.35       89.04     19.86 o 
   1   6  17       44.60       23.83     11.66 o 
   2   6  17        5.72        0.48     13.37 o 
   3   6  17       20.27       21.62     11.36 o 
   4   6  17       70.41       98.06     20.39 o 
   5   6  17       54.12       43.32     16.99 o 
   0   7  17      146.68      129.56     22.50 o 
   1   7  17        0.52      -19.89      9.94 o 
   2   7  17        2.17      -25.01     16.43 o 
   3   7  17        2.69       -2.46     11.64 o 
   4   7  17        3.44      -10.50     18.82 o 
   0   8  17       23.48       25.13     17.65 o 
   1   8  17       16.77      -10.30     11.70 o 
   2   8  17       40.69       33.53     13.01 o 
   3   8  17       13.45      -30.19     15.09 o 
   4   8  17       12.91        7.34     12.71 o 
   0   9  17       55.49       35.85     19.16 o 
   1   9  17       23.45        5.73     12.66 o 
   2   9  17       18.59      -12.13     15.47 o 
   3   9  17       35.73        8.91     20.83 o 
   0  10  17       85.61       89.79     23.41 o 
   1  10  17       66.29       51.40     15.31 o 
   0   0  18      111.43       91.00     37.22 o 
   1   0  18       15.08        2.20      9.78 o 
   2   0  18      100.98       95.37     26.32 o 
   3   0  18       42.22       57.95     16.56 o 
   4   0  18       11.03       26.72     12.13 o 
   5   0  18       36.31       45.06     13.15 o 
   6   0  18        5.79       21.02     22.15 o 
   0   1  18        0.08        0.08      9.55 o 
   1   1  18       39.37       32.89      8.48 o 
   2   1  18       56.61       51.27      9.96 o 
   3   1  18      180.41      166.38     12.91 o 
   4   1  18      374.20      358.42     16.45 o 
   5   1  18       76.79       76.50     12.21 o 
   6   1  18       90.33      117.42     19.87 o 
   0   2  18        3.63      -21.33     13.38 o 
   1   2  18      129.83      106.56     13.99 o 
   2   2  18       56.92       59.69     12.83 o 
   3   2  18       33.52       19.02     10.29 o 
   4   2  18       81.39       81.47     12.59 o 
   5   2  18       53.35       70.07     10.53 o 
   6   2  18       52.25       80.19     12.24 o 
   0   3  18       20.75       32.87     17.27 o 
   1   3  18      100.17       79.09     11.05 o 
   2   3  18       41.34       34.08     11.99 o 
   3   3  18        5.96       -4.20      7.11 o 
   4   3  18       19.82       18.74      8.25 o 
   5   3  18       12.72       26.56     10.05 o 
   0   4  18        4.17      -16.53     15.49 o 
   1   4  18        2.19      -15.36      7.68 o 
   2   4  18       27.29       15.16     11.89 o 
   3   4  18       22.10       31.54      9.30 o 
   4   4  18       61.76       79.01     11.71 o 
   5   4  18       39.95       57.85     16.54 o 
   0   5  18       12.72       -3.91     39.62 o 
   1   5  18       80.93       84.89     12.70 o 
   2   5  18       24.70       26.30     11.07 o 
   3   5  18       78.90      118.97     22.08 o 
   4   5  18       13.14       30.88     14.50 o 
   5   5  18        5.44      -17.56     14.15 o 
   0   6  18       92.33      123.56     41.38 o 
   1   6  18       92.10      101.24     14.80 o 
   2   6  18       54.30       40.79     11.72 o 
   3   6  18       22.65       -2.92     16.44 o 
   4   6  18       64.01      104.01     19.89 o 
   0   7  18       87.96       75.98     21.03 o 
   1   7  18        1.59      -20.26     10.94 o 
   2   7  18        9.60        1.98     11.94 o 
   3   7  18        2.84      -15.96     14.63 o 
   4   7  18        2.61       38.21     40.11 o 
   0   8  18       40.10       29.08     18.65 o 
   1   8  18        5.05      -14.90     15.30 o 
   2   8  18        0.05      -11.08     11.88 o 
   3   8  18       19.52        3.35     12.83 o 
   0   9  18        2.70      -25.43     24.14 o 
   1   9  18      137.84      129.94     17.63 o 
   1   0  19       13.68       24.49     11.50 o 
   2   0  19       75.18       69.46     13.88 o 
   3   0  19       39.77       29.52     15.32 o 
   4   0  19       16.71       18.09     14.30 o 
   5   0  19        0.02       -4.13     14.36 o 
   0   1  19       34.73      -11.77     21.92 o 
   1   1  19        2.01      -18.46      9.23 o 
   2   1  19       87.44       65.99     10.71 o 
   3   1  19       11.87        5.50      7.95 o 
   4   1  19       40.44       33.21     12.08 o 
   5   1  19       18.16       17.63     10.74 o 
   0   2  19        4.23      -20.49     12.18 o 
   1   2  19       34.60       15.18     11.16 o 
   2   2  19      103.35       87.99     13.93 o 
   3   2  19        1.85      -10.80     11.33 o 
   4   2  19       15.41        2.33     10.26 o 
   5   2  19       76.88      109.39     13.78 o 
   0   3  19       75.57       41.45     36.39 o 
   1   3  19        8.87      -16.94     10.05 o 
   2   3  19        7.34       -9.35     10.73 o 
   3   3  19       36.36       50.63     12.95 o 
   4   3  19       25.10       21.35     11.92 o 
   5   3  19       23.99       42.50     16.47 o 
   0   4  19      333.81      340.08     24.29 o 
   1   4  19        6.94      -12.17      8.80 o 
   2   4  19       29.92       18.97     13.78 o 
   3   4  19        9.57       23.25     15.52 o 
   4   4  19       14.04       23.88     16.72 o 
   0   5  19       89.86       99.31     40.62 o 
   1   5  19        7.41      -16.82     13.39 o 
   2   5  19       49.37       73.50     16.13 o 
   3   5  19        7.01      -19.36     16.72 o 
   4   5  19       57.45       88.55     26.45 o 
   0   6  19        5.23      -27.27     13.86 o 
   1   6  19       25.29       12.19     11.62 o 
   2   6  19       31.27       11.72     11.30 o 
   3   6  19       94.22       98.94     31.77 o 
   0   7  19       14.85       -7.68     19.32 o 
   1   7  19       26.48       15.03     13.73 o 
   2   7  19        7.29        1.06     12.40 o 
   3   7  19       60.36       19.72     38.48 o 
   0   8  19       41.56        9.34     18.12 o 
   1   8  19       48.06       29.69     17.79 o 
   0   0  20      239.89      139.73     41.34 o 
   1   0  20       14.92      -24.32     23.87 o 
   2   0  20       13.09       -1.78     10.92 o 
   3   0  20        7.46       -0.22     11.48 o 
   4   0  20       17.83       10.70     17.70 o 
   0   1  20        0.19      -43.54     21.77 o 
   1   1  20        3.66      -25.55     13.09 o 
   2   1  20       66.58       47.67     14.04 o 
   3   1  20       31.09       23.82      9.23 o 
   4   1  20       13.21       10.54     10.02 o 
   0   2  20        5.09      -28.95     23.89 o 
   1   2  20       29.47       -8.10     11.30 o 
   2   2  20        3.17      -17.45     10.98 o 
   3   2  20       21.39        3.31     11.16 o 
   4   2  20       42.50       51.14     11.36 o 
   0   3  20        0.12      -28.83     14.41 o 
   1   3  20        9.22      -18.72     14.49 o 
   2   3  20       26.15        5.55     11.71 o 
   3   3  20        5.06       -1.86     14.44 o 
   4   3  20        4.72       17.21     10.53 o 
   0   4  20       63.12       49.69     28.45 o 
   1   4  20       13.14      -33.52     16.92 o 
   2   4  20       13.93      -18.02     15.48 o 
   3   4  20       22.23       18.42     13.93 o 
   4   4  20       56.31       68.14     16.61 o 
   0   5  20        1.60      -16.04     24.35 o 
   1   5  20      108.39       87.48     21.43 o 
   2   5  20       51.91       44.00     16.26 o 
   3   5  20        5.44      -16.86     18.74 o 
   0   6  20        5.12       -6.63     41.28 o 
   1   6  20       17.82       -1.11     11.81 o 
   2   6  20      118.57      126.90     24.63 o 
   0   7  20       78.37       60.02     21.94 o 
   1   7  20       96.38       87.01     21.97 o 
   1   0  21       25.90      -48.21     35.53 o 
   2   0  21       78.40       73.30     20.35 o 
   3   0  21       20.01        5.20     22.02 o 
   0   1  21       19.71      -46.96     23.48 o 
   1   1  21        4.91      -36.32     18.16 o 
   2   1  21        6.90      -23.47     11.74 o 
   3   1  21        8.32        4.01     11.40 o 
   0   2  21       35.89       -9.44     27.03 o 
   1   2  21       10.50      -23.20     11.60 o 
   2   2  21        6.49      -22.35     11.18 o 
   3   2  21       63.30       39.49     13.57 o 
   0   3  21      197.05      143.84     33.04 o 
   1   3  21       30.72      -25.25     15.39 o 
   2   3  21       19.14      -16.31     11.95 o 
   3   3  21        7.05      -21.03     11.69 o 
   0   4  21       21.64        0.29     24.98 o 
   1   4  21       38.91       13.43     24.09 o 
   2   4  21       14.63       -6.64     22.67 o 
   0   5  21        1.58      -25.05     28.38 o 
   1   5  21       38.88      -22.42     29.38 o 
   1   0  22        4.93      -50.55     25.27 o 
   2   0  22       17.12      -32.99     26.52 o 
   0   1  22        7.27      -29.29     39.18 o 
   1   1  22       10.86      -37.02     18.51 o 
   2   1  22       12.31      -34.12     21.34 o 
   0   2  22       12.07      -44.01     27.39 o 
   1   2  22       33.08      -40.09     20.05 o 
   2   2  22        2.16      -16.20     26.74 o 
   0   3  22       47.17      -53.54     33.72 o 
   1   3  22        5.30      -34.44     17.22 o 
                                                 
